# Supplementary material for: Genome-wide identification of R-SNARE gene family in upland cotton and function analysis of GhVAMP72l response to drought stress
Source: Front Plant Sci. 2023 Jul 3;14:1147932. doi: 10.3389/fpls.2023.1147932 (PMC10351383; doi:10.3389/fpls.2023.1147932)
Supplement: Supplementary file 1 [file Table_1.xlsx]

## Sheet: Table S1
Table S1: Gene ID of R-SNAREs in G. hirsutum
Gene Name	Gene ID
GhVAMP72u	Ghir_A01G002780
GhVAMP71f	Ghir_A05G001510
GhYKT6b	Ghir_A05G005360
GhSEC22a	Ghir_A05G014320
GhVAMP72e	Ghir_A05G014900
GhVAMP72a	Ghir_A05G029270
GhVAMP71i	Ghir_A06G005610
GhVAMP71g	Ghir_A06G005620
GhVAMP71n	Ghir_A07G003400
GhVAMP72l	Ghir_A07G016650
GhVAMP71d	Ghir_A08G001080
GhVAMP72j	Ghir_A08G005210
GhVAMP72s	Ghir_A09G006020
GhVAMP71b	Ghir_A09G010500
GhVAMP72p	Ghir_A09G021200
GhVAMP72t	Ghir_A09G025380
GhVAMP72c	Ghir_A10G004340
GhSEC22d	Ghir_A10G005380
GhVAMP72n	Ghir_A10G012440
GhVAMP72h	Ghir_A11G014500
GhVAMP71l	Ghir_A13G019480
GhVAMP72v	Ghir_D01G002750
GhVAMP71e	Ghir_D05G001670
GhYKT6a	Ghir_D05G005430
GhVAMP71k	Ghir_D05G005860
GhSEC22b	Ghir_D05G014090
GhVAMP72f	Ghir_D05G014730
GhVAMP72b	Ghir_D05G029370
GhVAMP71j	Ghir_D06G005650
GhYKT6c	Ghir_D07G003060
GhVAMP71m	Ghir_D07G003410
GhVAMP72k	Ghir_D07G017000
GhVAMP71c	Ghir_D08G001080
GhVAMP72i	Ghir_D08G005330
GhYKT6d	Ghir_D08G027310
GhYKT6e	Ghir_D08G027410
GhVAMP72r	Ghir_D09G005610
GhVAMP71a	Ghir_D09G010250
GhVAMP72q	Ghir_D09G020600
GhVAMP72s	Ghir_D09G024530
GhVAMP72d	Ghir_D10G005100
GhSEC22c	Ghir_D10G006220
GhVAMP72m	Ghir_D10G015310
GhVAMP72g	Ghir_D11G014580
GhVAMP72o	Ghir_Scaffold553G000010
GhTMSLb	Ghir_A02G019360
GhTMSd	Ghir_A04G009970
GhTMSa	Ghir_A05G034200
GhTMSLa	Ghir_D03G000210
GhTMSb	Ghir_D04G007310
GhTMSc	Ghir_D04G014180

## Sheet: Table S2
Table S2: The list of primers used in this study
Primer Name	Sequence (5' to 3')
GhVAMP72l-FP	CTGCAACAGCTTCTGCGAACAG
GhVAMP72l-RP	TGCTGCCTGAAATCTTGTGCCT
GhVAMP72p-FP	GCAACTGCTACGGCCAAAAGTC
GhVAMP72p-RP	ATCTTGGGCCTGTGAACGAAGG
GhVAMP72n-FP	CAATTGCGATGGCCACACCTTC
GhVAMP72n-RP	TTGCCTGCCAGCAGATTCAACT
GhYKT6a-FP	TTTGTTGCTCGAACCGTC
GhYKT6a-RP	TTCAGGTATTCATCTAGCACCT
GhYKT6c-FP	TAGTGTGCTTGCACGAGGTGAG
GhYKT6c-RP	CCAGTTGCCACCAGCTTCAGAT
GhVAMP72k-FP	GCTGCAACAGCTTCTGCAAACA
GhVAMP72k-RP	TGCTGCCTGAAATCTTGTGCCT
GhVAMP72r-FP	GCAACTGCTACGGCCAAAAGTC
GhVAMP72r-RP	AATCTTGGGCCTGTGAGCGAAG
GhVAMP72a-FP	TCGCGGGTGCTACATCAACAAA
GhVAMP72a-RP	TTTGCCTCACCCACTTCACCTC
GhVAMP71a-FP	CATACCTTCAATTATCTTGTTGAC
GhVAMP71a-RP	TTCCAGCTGATTCATCTG
GhUBQ7-RT-FP	GAAGGCATTCCACCTGACCAAC
GhUBQ7-RT-RP	CTTGACCTTCTTCTTCTTGTGCTTG
VIGS-GhVAMP72l-CEF	gtgagtaaggttaccgaattcACTTACTGCGTGGTTGCTGTTG
VIGS-GhVAMP72l-CER	gagacgcgtgagctcggtaccTACCAGAATCTCAATTTTCCCGC

## Sheet: Table S3
Table S3: Physico-chemical properties of the R-SNARE genes identified in A. thaliana, O. sativa, and G. hirsutum
Sequence ID	Number of Amino Acid	Molecular Weight	Theoretical pI	Instability Index	Aliphatic Index	Grand Average of Hydropathicity
AtSEC22	218	25332.2	9.07	41.88	88.07	-0.395
ATTMS	1124	122660	5.48	42.81	91.96	-0.13
ATTMSL	1050	116487	6.94	43.91	84.24	-0.333
AtVAMP711	219	25038.9	9.25	39.54	99.27	-0.067
AtVAMP712	219	24965.6	8.35	41.07	97.03	-0.135
AtVAMP713	221	25320.2	9.17	42.22	86.92	-0.164
AtVAMP714	221	25316.6	9.18	59.23	97.01	0.072
AtVAMP721	219	24764.8	8.96	35.84	89.91	-0.116
AtVAMP722	229	25812	9	32.53	87.29	-0.136
AtVAMP723	217	24493.4	8.14	34.39	85.85	-0.088
AtVAMP724	184	20807.8	8.84	33.35	76.36	-0.429
AtVAMP725	285	32691.2	9.53	29.1	93.61	-0.038
AtVAMP726	220	24872.9	9.13	35.88	85.95	-0.194
AtVAMP727	240	27459.5	6	41	81.17	-0.255
AtVAMP728	124	14528.3	10.24	57	102.1	-0.298
AtYKT61	221	24905.5	6.95	46.89	86.92	-0.192
AtYKT62	199	22909.2	8.26	40.63	84.27	-0.41
GhSEC22a	218	25267.2	9.19	38.49	91.24	-0.33
GhSEC22b	218	25297.3	9.19	38.49	91.24	-0.318
GhSEC22c	218	25277.3	9.19	33.4	94.36	-0.31
GhSEC22d	218	25283.2	9.19	35.41	90.78	-0.345
GhTMSa	1077	118020	6.31	39.76	91.52	-0.115
GhTMSa	1100	120377	6.12	43.05	93.06	-0.114
GhTMSc	1096	120210	5.62	38.21	91.04	-0.184
GhTMSd	1094	120041	5.69	39.32	90.84	-0.2
GhTMSLa	1044	116195	6.59	44.47	87.65	-0.229
GhTMSLb	1040	115882	7.11	43.78	88.38	-0.208
GhVAM72f	223	25358.4	8.17	31.52	93.95	-0.115
GhVAMP71a	164	18798.7	9.07	46.5	85.67	-0.112
GhVAMP71b	220	24890.2	9.11	52.41	99.82	0.11
GhVAMP71c	220	24911.2	9.21	62.49	98.45	0.088
GhVAMP71d	220	24982.2	9.08	63.67	98.91	0.079
GhVAMP71e	212	24276	9.49	45.33	85.57	-0.183
GhVAMP71f	214	24527.5	9.78	44.19	86.54	-0.165
GhVAMP71g	244	27478	9.22	26.49	93.11	0.081
GhVAMP71i	244	27478	9.22	26.49	93.11	0.081
GhVAMP71j	240	27086.7	9.17	25.92	93.42	0.12
GhVAMP71k	219	24840.7	9.34	36.02	96.16	-0.054
GhVAMP71l	220	25169.2	9.48	31.04	101.95	-0.032
GhVAMP71m	220	25213.2	9.48	39.31	100.59	-0.029
GhVAMP71n	220	25232.3	9.6	36.91	100.59	-0.032
GhVAMP72a	224	25703.3	5.42	34.51	84.38	-0.343
GhVAMP72b	245	28292.2	5.72	38.87	81.51	-0.375
GhVAMP72c	222	25032.1	8.78	35.77	93.51	-0.179
GhVAMP72d	222	25032.1	8.78	35.77	93.51	-0.179
GhVAMP72e	180	20261.9	5.41	35.89	76.33	-0.388
GhVAMP72g	219	24535.5	8.83	37.23	92.15	-0.089
GhVAMP72h	219	24549.5	8.83	36.84	92.15	-0.089
GhVAMP72i	202	22573.3	9.32	40.56	92.62	-0.021
GhVAMP72j	220	24768.8	8.98	39.66	89.91	-0.121
GhVAMP72k	219	24543.6	8.96	37.27	91.69	-0.084
GhVAMP72l	219	24577.6	8.96	37.27	89.91	-0.089
GhVAMP72m	219	24809	9.23	31.89	89.45	-0.147
GhVAMP72n	188	21589.5	9.17	32.59	92.77	-0.074
GhVAMP72o	142	15316.8	10.35	12.87	46.62	-0.67
GhVAMP72p	219	24655.7	8.96	38.63	91.69	-0.112
GhVAMP72q	219	24655.7	8.96	38.63	91.69	-0.112
GhVAMP72r	219	24661.7	9.33	34.24	89.04	-0.157
GhVAMP72s	219	24666.7	9.33	34.8	89.04	-0.158
GhVAMP72s	221	25104.1	8.46	30.48	90	-0.168
GhVAMP72t	221	25152.2	8.94	31.96	88.24	-0.202
GhVAMP72u	221	25230.4	8.84	34.97	93.12	-0.154
GhVAMP72v	266	30180.2	9.03	33.5	91.62	-0.198
GhYKT6a	199	22709.9	6.6	37.11	88.19	-0.372
GhYKT6b	199	22730.9	6.52	36.73	87.69	-0.386
GhYKT6c	199	22611.7	6.21	39.24	83.32	-0.36
GhYKT6d	199	22667.7	7.67	36.4	81.36	-0.471
GhYKT6e	199	22651.7	7.67	36.83	82.36	-0.461
OsSEC22a	219	17925.4	5.16	41.63	74.11	-0.378
OsSEC22b	218	25425.5	9.15	32.54	88.12	-0.401
OsTMS	1101	120392	5.36	48.04	88.42	-0.21
OsTMSL	701	78188.6	8.35	42.2	83.72	-0.345
OsVAMP7111	221	24969.8	9.67	25.28	92.26	-0.048
OsVAMP7112	226	25247	8.94	33.27	87.65	-0.072
OsVAMP71a	226	25413.6	9.44	53.27	102.79	0.13
OsVAMP724	248	27073.3	9.23	45.93	85.73	-0.217
OsVAMP725	223	25252.3	9.3	38.14	84.35	-0.316
OsVAMP725b	219	24484.5	8.99	33.85	95.84	-0.052
OsVAMP725c	220	24777.9	9.06	35.56	94.82	-0.081
OsVAMP72a	240	27356.5	6.07	35.73	91	-0.139
OsVAMP72e	220	24739.9	8.96	34.34	95.73	-0.031
OsYKT61	214	23979.9	6.31	51.24	76.17	-0.534
OsYKT61b	215	23612.7	8.39	42.28	75.05	-0.368

## Sheet: Table S4
Table S4: Phylogenetic tree grouping information of R-SNARE genes in A. thaliana, O. sativa, and G. hirsutum
Gene Name	Gene ID	Group
AtVAMP721	AT1G04750	VAMP72
AtVAMP726	AT1G04760	VAMP72
AtSEC22	AT1G11890	SEC22
AtVAMP712	AT2G25340	VAMP71
AtVAMP725	AT2G32670	VAMP72
AtVAMP723	AT2G33110	VAMP72
AtVAMP722	AT2G33120	VAMP72
AtVAMP728	AT3G24890	VAMP72
AtVAMP727	AT3G54300	VAMP72
AtVAMP724	AT4G15780	VAMP72
AtVAMP711	AT4G32150	VAMP71
AtVAMP713	AT5G11150	VAMP71
AtVAMP714	AT5G22360	VAMP71
AtYKT61	AT5G58060	YKT6
AtYKT62	AT5G58180	YKT6
AtTMS	AT5G05570	TMS
AtTMSL	AT4G35560	TMSL
OsVAMP72a	LOC_Os08g44430	VAMP72
OsSEC22b	LOC_Os03g57760	SEC22
OsVAMP724	LOC_Os07g14540	VAMP72
OsVAMP725b	LOC_Os12g44250	VAMP72
OsYKT61b	LOC_Os01g64650	YKT6
OsYKT61	LOC_Os01g73300	YKT6
OsVAMP7111	LOC_Os06g07780	VAMP71
OsVAMP725	LOC_Os03g06960	VAMP72
OsVAMP71a	LOC_Os10g06540	VAMP71
OsVAMP7112	LOC_Os02g55990	VAMP71
OsVAMP725c	LOC_Os07g09600	VAMP72
OsVAMP72e	LOC_Os03g58840	VAMP72
OsTMS	LOC_Os07g49300	TMS
OsTMSL	LOC_Os04g47700	TMSL
OsSEC22a	LOC_Os06g09850	SEC22
GhVAMP72u	Ghir_A01G002780	VAMP72
GhVAMP71f	Ghir_A05G001510	VAMP71
GhYKT6b	Ghir_A05G005360	YKT6
GhSEC22a	Ghir_A05G014320	SEC22
GhVAMP72e	Ghir_A05G014900	VAMP72
GhVAMP72a	Ghir_A05G029270	VAMP72
GhVAMP71i	Ghir_A06G005610	VAMP71
GhVAMP71g	Ghir_A06G005620	VAMP71
GhVAMP71n	Ghir_A07G003400	VAMP71
GhVAMP72l	Ghir_A07G016650	VAMP72
GhVAMP71d	Ghir_A08G001080	VAMP71
GhVAMP72j	Ghir_A08G005210	VAMP72
GhVAMP72s	Ghir_A09G006020	VAMP72
GhVAMP71b	Ghir_A09G010500	VAMP71
GhVAMP72p	Ghir_A09G021200	VAMP72
GhVAMP72t	Ghir_A09G025380	VAMP72
GhVAMP72c	Ghir_A10G004340	VAMP72
GhSEC22d	Ghir_A10G005380	SEC22
GhVAMP72n	Ghir_A10G012440	VAMP72
GhVAMP72h	Ghir_A11G014500	VAMP72
GhVAMP71l	Ghir_A13G019480	VAMP71
GhVAMP72v	Ghir_D01G002750	VAMP72
GhVAMP71e	Ghir_D05G001670	VAMP71
GhYKT6a	Ghir_D05G005430	YKT6
GhVAMP71k	Ghir_D05G005860	VAMP71
GhSEC22b	Ghir_D05G014090	SEC22
GhVAMP72f	Ghir_D05G014730	VAMP72
GhVAMP72b	Ghir_D05G029370	VAMP72
GhVAMP71j	Ghir_D06G005650	VAMP71
GhYKT6c	Ghir_D07G003060	YKT6
GhVAMP71m	Ghir_D07G003410	VAMP71
GhVAMP72k	Ghir_D07G017000	VAMP72
GhVAMP71c	Ghir_D08G001080	VAMP71
GhVAMP72i	Ghir_D08G005330	VAMP72
GhYKT6d	Ghir_D08G027310	YKT6
GhYKT6e	Ghir_D08G027410	YKT6
GhVAMP72r	Ghir_D09G005610	VAMP72
GhVAMP71a	Ghir_D09G010250	VAMP71
GhVAMP72q	Ghir_D09G020600	VAMP72
GhVAMP72s	Ghir_D09G024530	VAMP72
GhVAMP72d	Ghir_D10G005100	VAMP72
GhSEC22c	Ghir_D10G006220	SEC22
GhVAMP72m	Ghir_D10G015310	VAMP72
GhVAMP72g	Ghir_D11G014580	VAMP72
GhVAMP72o	Ghir_Scaffold553G000010	VAMP72
GhTMSLb	Ghir_A02G019360	TMSL
GhTMSd	Ghir_A04G009970	TMS
GhTMSa	Ghir_A05G034200	TMS
GhTMSLa	Ghir_D03G000210	TMSL
GhTMSb	Ghir_D04G007310	TMS
GhTMSc	Ghir_D04G014180	TMS

## Sheet: Table S5
Table S4: The cis-regulatory elements predicted of R-SNARE genes in G. hirsutum
Gene Name	Elements	DNA sequence	site in promoter			Element Name
GhVAMP72u	Box 4	ATTAAT	566	6	+	light responsive element
GhVAMP72u	Box 4	ATTAAT	1549	6	-	light responsive element
GhVAMP72u	P-box	CCTTTTG	1434	7	+	gibberellin-responsive element
GhVAMP72u	TGA-element	AACGAC	848	6	-	auxin-responsive element
GhVAMP72u	TGA-element	AACGAC	1924	6	-	auxin-responsive element
GhVAMP72u	ABRE	CACGTG	247	6	+	abscisic acid responsive element
GhVAMP72u	ABRE	ACGTG	248	5	+	abscisic acid responsive element
GhVAMP72u	ABRE	ACGTG	301	5	+	abscisic acid responsive element
GhVAMP72u	ABRE	ACGTG	1152	5	-	abscisic acid responsive element
GhVAMP72u	ABRE	ACGTG	1193	5	+	abscisic acid responsive element
GhVAMP72u	ARE	AAACCA	1269	6	-	anaerobic inducted regulatory element
GhVAMP72u	Gap-box	CAAATGAA(A/G)A	783	9.5	+	light responsive element
GhVAMP72u	MBS	CAACTG	1967	6	-	drought response element
GhVAMP72u	GT1-motif	GGTTAA	768	6	-	light responsive element
GhVAMP72u	GT1-motif	GGTTAAT	1650	7	-	light responsive element
GhVAMP72u	GT1-motif	GGTTAA	1651	6	-	light responsive element
GhVAMP72u	GT1-motif	GGTTAA	1770	6	-	light responsive element
GhVAMP72u	G-Box	CACGTG	247	6	+	light responsive element
GhVAMP72u	G-Box	CACGTT	1152	6	+	light responsive element
GhVAMP72u	3-AF1 binding site	TAAGAGAGGAA	661	10	-	light responsive element
GhVAMP72u	G-box	CACGTG	247	6	+	light responsive element
GhVAMP72u	G-box	TACGTG	300	6	+	light responsive element
GhVAMP72u	G-box	TACGTG	1192	6	+	light responsive element
GhVAMP72u	ACE	GACACGTATG	1190	9	-	light responsive element
GhTMSLb	TCCC-motif	TCTCCCT	154	7	+	light responsive element
GhTMSLb	LTR	CCGAAA	549	6	-	low-temperature responsive element
GhTMSLb	Box 4	ATTAAT	382	6	+	light responsive element
GhTMSLb	Box 4	ATTAAT	1712	6	-	light responsive element
GhTMSLb	MBS	CAACTG	296	6	-	drought response element
GhTMSLb	ARE	AAACCA	488	6	-	anaerobic inducted regulatory element
GhTMSLb	ARE	AAACCA	788	6	+	anaerobic inducted regulatory element
GhTMSLb	ARE	AAACCA	1620	6	-	anaerobic inducted regulatory element
GhTMSLb	ABRE	CACGTG	824	6	+	abscisic acid responsive element
GhTMSLb	ABRE	ACGTG	825	5	+	abscisic acid responsive element
GhTMSLb	ABRE	CACGTG	1669	6	-	abscisic acid responsive element
GhTMSLb	ABRE	ACGTG	1670	5	+	abscisic acid responsive element
GhTMSLb	G-box	ACACGTGT	823	8	+	light responsive element
GhTMSLb	G-box	CACGTG	824	6	+	light responsive element
GhTMSLb	G-box	CACGTG	1669	6	-	light responsive element
GhTMSLb	LAMP-element	CTTTATCA	704	8	-	light responsive element
GhTMSLb	TCT-motif	TCTTAC	392	6	-	light responsive element
GhTMSLb	GT1-motif	GGTTAA	376	6	+	light responsive element
GhTMSLb	GT1-motif	GGTTAAT	587	7	+	light responsive element
GhTMSLb	GT1-motif	GGTTAA	1548	6	-	light responsive element
GhTMSLb	G-Box	CACGTG	824	6	+	light responsive element
GhTMSLb	G-Box	CACGTG	1669	6	-	light responsive element
GhTMSLb	GATA-motif	GATAGGG	867	7	+	light responsive element
GhTMSLb	TATC-box	TATCCCA	864	7	-	gibberellin-responsive element
GhTMSLb	CAT-box	GCCACT	917	6	+	meristem expressed regulatory element
GhTMSLb	TCA-element	CCATCTTTTT	335	9	+	salicylic acid responsiveness
GhTMSLb	AE-box	AGAAACAA	1790	8	+	light responsive element
GhTMSLb	GC-motif	CCCCCG	1704	6	+	anoxic specific inducibility element
GhTMSd	TCA-element	CCATCTTTTT	507	9	+	salicylic acid responsiveness
GhTMSd	GATA-motif	GATAGGG	210	7	+	light responsive element
GhTMSd	G-box	CACGAC	1579	6	+	light responsive element
GhTMSd	G-Box	CACGTT	467	6	-	light responsive element
GhTMSd	G-Box	CACGTT	1082	6	-	light responsive element
GhTMSd	GT1-motif	GGTTAAT	1872	7	+	light responsive element
GhTMSd	ARE	AAACCA	1922	6	+	anaerobic inducted regulatory element
GhTMSd	ARE	AAACCA	1991	6	-	anaerobic inducted regulatory element
GhTMSd	ABRE	ACGTG	468	5	+	abscisic acid responsive element
GhTMSd	ABRE	ACGTG	1083	5	+	abscisic acid responsive element
GhTMSd	LTR	CCGAAA	1273	6	+	low-temperature responsive element
GhTMSd	LTR	CCGAAA	1936	6	+	low-temperature responsive element
GhTMSd	Box 4	ATTAAT	299	6	+	light responsive element
GhTMSd	Box 4	ATTAAT	915	6	+	light responsive element
GhTMSd	GC-motif	CCCCCG	1933	6	+	anoxic specific inducibility element
GhVAMP71f	Box 4	ATTAAT	694	6	+	light responsive element
GhVAMP71f	Box 4	ATTAAT	887	6	+	light responsive element
GhVAMP71f	Box 4	ATTAAT	949	6	+	light responsive element
GhVAMP71f	Box 4	ATTAAT	1617	6	-	light responsive element
GhVAMP71f	Box 4	ATTAAT	1624	6	-	light responsive element
GhVAMP71f	Box 4	ATTAAT	1909	6	-	light responsive element
GhVAMP71f	ABRE	CACGTG	1492	6	-	abscisic acid responsive element
GhVAMP71f	ABRE	ACGTG	1493	5	+	abscisic acid responsive element
GhVAMP71f	ABRE	ACGTG	1547	5	-	abscisic acid responsive element
GhVAMP71f	ABRE	ACGTG	1830	5	-	abscisic acid responsive element
GhVAMP71f	G-Box	CACGTG	1492	6	-	light responsive element
GhVAMP71f	G-Box	CACGTT	1830	6	+	light responsive element
GhVAMP71f	Sp1	GGGCGG	1944	6	-	light responsive element
GhVAMP71f	CGTCA-motif	CGTCA	1845	5	+	MeJA responsive element
GhVAMP71f	circadian	CAAAGATATC	326	9	+	circadian control regulatory element
GhVAMP71f	GT1-motif	GGTTAA	147	6	+	light responsive element
GhVAMP71f	GT1-motif	GGTTAA	159	6	+	light responsive element
GhVAMP71f	GT1-motif	GGTTAAT	402	7	+	light responsive element
GhVAMP71f	GT1-motif	GGTTAA	533	6	-	light responsive element
GhVAMP71f	GT1-motif	GGTTAA	708	6	-	light responsive element
GhVAMP71f	GT1-motif	GGTTAA	1016	6	+	light responsive element
GhVAMP71f	GT1-motif	GGTTAA	1542	6	-	light responsive element
GhVAMP71f	GT1-motif	GGTTAA	1839	6	-	light responsive element
GhVAMP71f	G-box	CACGTG	1492	6	-	light responsive element
GhVAMP71f	G-box	TACGTG	1547	6	-	light responsive element
GhVAMP71f	ACE	CTAACGTATT	975	9	-	light responsive element
GhVAMP71f	chs-CMA1a	TTACTTAA	1191	8	-	light responsive element
GhVAMP71f	TGACG-motif	TGACG	1845	5	-	MeJA responsive element
GhVAMP71f	ATC-motif	AGTAATCT	809	8	+	light responsive element
GhYKT6b	TCCC-motif	TCTCCCT	1855	7	+	light responsive element
GhYKT6b	TCCC-motif	TCTCCCT	1985	7	-	light responsive element
GhYKT6b	GCN4_motif	TGAGTCA	354	7	+	endosperm expressed regulatory element
GhYKT6b	Box 4	ATTAAT	145	6	+	light responsive element
GhYKT6b	Box 4	ATTAAT	291	6	+	light responsive element
GhYKT6b	Box 4	ATTAAT	568	6	+	light responsive element
GhYKT6b	Box 4	ATTAAT	971	6	+	light responsive element
GhYKT6b	Box 4	ATTAAT	979	6	+	light responsive element
GhYKT6b	Box 4	ATTAAT	1583	6	-	light responsive element
GhYKT6b	Box 4	ATTAAT	1687	6	-	light responsive element
GhYKT6b	Box 4	ATTAAT	1950	6	-	light responsive element
GhYKT6b	ARE	AAACCA	402	6	-	anaerobic inducted regulatory element
GhYKT6b	ARE	AAACCA	1074	6	+	anaerobic inducted regulatory element
GhYKT6b	CGTCA-motif	CGTCA	1070	5	+	MeJA responsive element
GhYKT6b	GT1-motif	GGTTAA	946	6	+	light responsive element
GhYKT6b	GT1-motif	GGTTAA	1018	6	-	light responsive element
GhYKT6b	GT1-motif	GGTTAAT	1034	7	-	light responsive element
GhYKT6b	GT1-motif	GGTTAA	1035	6	-	light responsive element
GhYKT6b	GT1-motif	GGTTAA	1099	6	-	light responsive element
GhYKT6b	TGACG-motif	TGACG	1070	5	-	MeJA responsive element
GhSEC22a	HD-Zip 1	CAAT(A/T)ATTG	39	8.5	+	palisade mesophyll cells differentiation element
GhSEC22a	TCT-motif	TCTTAC	723	6	-	light responsive element
GhSEC22a	GT1-motif	GGTTAAT	1706	7	+	light responsive element
GhSEC22a	ATCT-motif	AATCTAATCC	1141	9	+	light responsive element
GhSEC22a	ATCT-motif	AATCTAATCC	1464	9	-	light responsive element
GhSEC22a	G-box	CACGAC	1272	6	-	light responsive element
GhSEC22a	AT1-motif	AATTATTTTTTATT	837	13	+	light responsive element
GhSEC22a	TCA-element	CCATCTTTTT	277	9	+	salicylic acid responsiveness
GhSEC22a	GATA-motif	AAGGATAAGG	1030	9	-	light responsive element
GhSEC22a	CAT-box	GCCACT	1369	6	+	meristem expressed regulatory element
GhSEC22a	Box 4	ATTAAT	479	6	+	light responsive element
GhSEC22a	Box 4	ATTAAT	517	6	+	light responsive element
GhSEC22a	Box 4	ATTAAT	1584	6	-	light responsive element
GhSEC22a	P-box	CCTTTTG	449	7	+	gibberellin-responsive element
GhSEC22a	P-box	CCTTTTG	1592	7	+	gibberellin-responsive element
GhSEC22a	ARE	AAACCA	951	6	+	anaerobic inducted regulatory element
GhSEC22a	MBS	CAACTG	779	6	+	drought response element
GhVAMP72e	GCN4_motif	TGAGTCA	1916	7	+	endosperm expressed regulatory element
GhVAMP72e	LTR	CCGAAA	516	6	+	low-temperature responsive element
GhVAMP72e	Box 4	ATTAAT	315	6	+	light responsive element
GhVAMP72e	Box 4	ATTAAT	1264	6	-	light responsive element
GhVAMP72e	Box 4	ATTAAT	1370	6	-	light responsive element
GhVAMP72e	Box 4	ATTAAT	1568	6	-	light responsive element
GhVAMP72e	ABRE	ACGTG	126	5	+	abscisic acid responsive element
GhVAMP72e	MBS	CAACTG	630	6	-	drought response element
GhVAMP72e	G-Box	CACGTT	125	6	-	light responsive element
GhVAMP72e	CGTCA-motif	CGTCA	417	5	-	MeJA responsive element
GhVAMP72e	TCT-motif	TCTTAC	579	6	-	light responsive element
GhVAMP72e	TCT-motif	TCTTAC	1044	6	-	light responsive element
GhVAMP72e	GA-motif	ATAGATAA	1003	8	+	light responsive element
GhVAMP72e	GA-motif	ATAGATAA	1545	8	-	light responsive element
GhVAMP72e	circadian	CAAAGATATC	199	9	+	circadian control regulatory element
GhVAMP72e	G-box	GCCACGTGGA	1156	9	-	light responsive element
GhVAMP72e	TGACG-motif	TGACG	417	5	+	MeJA responsive element
GhVAMP72e	CAT-box	GCCACT	459	6	+	meristem expressed regulatory element
GhVAMP72a	TCT-motif	TCTTAC	1680	6	-	light responsive element
GhVAMP72a	GT1-motif	GGTTAA	411	6	+	light responsive element
GhVAMP72a	GA-motif	ATAGATAA	611	8	+	light responsive element
GhVAMP72a	CGTCA-motif	CGTCA	138	5	-	MeJA responsive element
GhVAMP72a	CGTCA-motif	CGTCA	1065	5	+	MeJA responsive element
GhVAMP72a	CGTCA-motif	CGTCA	1327	5	+	MeJA responsive element
GhVAMP72a	AT1-motif	AATTATTTTTTATT	458	13	+	light responsive element
GhVAMP72a	AE-box	AGAAACAA	1891	8	-	light responsive element
GhVAMP72a	GATA-motif	AAGATAAGATT	1439	10	-	light responsive element
GhVAMP72a	TCA-element	CCATCTTTTT	689	9	-	salicylic acid responsiveness
GhVAMP72a	TGACG-motif	TGACG	138	5	+	MeJA responsive element
GhVAMP72a	TGACG-motif	TGACG	1065	5	-	MeJA responsive element
GhVAMP72a	TGACG-motif	TGACG	1327	5	-	MeJA responsive element
GhVAMP72a	Box 4	ATTAAT	455	6	+	light responsive element
GhVAMP72a	Box 4	ATTAAT	529	6	+	light responsive element
GhVAMP72a	Box 4	ATTAAT	1216	6	-	light responsive element
GhVAMP72a	LTR	CCGAAA	238	6	-	low-temperature responsive element
GhVAMP72a	LTR	CCGAAA	867	6	+	low-temperature responsive element
GhVAMP72a	LTR	CCGAAA	978	6	+	low-temperature responsive element
GhVAMP72a	chs-CMA2a	TCACTTGA	1859	8	+	light responsive element
GhVAMP72a	P-box	CCTTTTG	1137	7	+	gibberellin-responsive element
GhVAMP72a	I-box	TAGATAACC	612	9	+	light responsive element
GhVAMP72a	ARE	AAACCA	259	6	-	anaerobic inducted regulatory element
GhVAMP72a	ARE	AAACCA	742	6	-	anaerobic inducted regulatory element
GhVAMP72a	ARE	AAACCA	1919	6	-	anaerobic inducted regulatory element
GhVAMP72a	MBS	CAACTG	1835	6	-	drought response element
GhTMSa	GARE-motif	TCTGTTG	240	7	+	gibberellin-responsive element
GhTMSa	I-box	atGATAAGGTC	103	10	+	light responsive element
GhTMSa	ABRE	CACGTG	359	6	+	abscisic acid responsive element
GhTMSa	ABRE	ACGTG	360	5	+	abscisic acid responsive element
GhTMSa	ARE	AAACCA	467	6	-	anaerobic inducted regulatory element
GhTMSa	ARE	AAACCA	687	6	-	anaerobic inducted regulatory element
GhTMSa	ARE	AAACCA	707	6	-	anaerobic inducted regulatory element
GhTMSa	ARE	AAACCA	748	6	-	anaerobic inducted regulatory element
GhTMSa	ARE	AAACCA	914	6	-	anaerobic inducted regulatory element
GhTMSa	ARE	AAACCA	1278	6	-	anaerobic inducted regulatory element
GhTMSa	Gap-box	CAAATGAA(A/G)A	1650	9.5	+	light responsive element
GhTMSa	chs-CMA2a	TCACTTGA	1515	8	-	light responsive element
GhTMSa	TCCC-motif	TCTCCCT	1019	7	-	light responsive element
GhTMSa	P-box	CCTTTTG	1328	7	+	gibberellin-responsive element
GhTMSa	Box 4	ATTAAT	810	6	+	light responsive element
GhTMSa	Box 4	ATTAAT	1430	6	-	light responsive element
GhTMSa	Box 4	ATTAAT	1438	6	-	light responsive element
GhTMSa	TCA-element	CCATCTTTTT	1748	9	-	salicylic acid responsiveness
GhTMSa	TCA-element	TCAGAAGAGG	1860	9	-	salicylic acid responsiveness
GhTMSa	L-box	ATCCCACCTAC	946	10	-	light responsive element
GhTMSa	TGACG-motif	TGACG	1057	5	-	MeJA responsive element
GhTMSa	AE-box	AGAAACAA	1524	8	+	light responsive element
GhTMSa	3-AF1 binding site	TAAGAGAGGAA	1883	10	-	light responsive element
GhTMSa	G-box	CACGTG	359	6	+	light responsive element
GhTMSa	LAMP-element	CTTTATCA	104	8	-	light responsive element
GhTMSa	circadian	CAAAGATATC	122	9	+	circadian control regulatory element
GhTMSa	GA-motif	ATAGATAA	217	8	-	light responsive element
GhTMSa	GT1-motif	GGTTAA	354	6	-	light responsive element
GhTMSa	GT1-motif	GGTTAA	1261	6	+	light responsive element
GhTMSa	G-Box	CACGTG	359	6	+	light responsive element
GhTMSa	CGTCA-motif	CGTCA	1057	5	+	MeJA responsive element
GhVAMP71i	GT1-motif	GGTTAA	365	6	-	light responsive element
GhVAMP71i	G-box	TACGTG	282	6	-	light responsive element
GhVAMP71i	AE-box	AGAAACTT	22	8	+	light responsive element
GhVAMP71i	GATA-motif	AAGATAAGATT	100	10	+	light responsive element
GhVAMP71i	Box 4	ATTAAT	32	6	+	light responsive element
GhVAMP71i	Box 4	ATTAAT	239	6	+	light responsive element
GhVAMP71i	Box 4	ATTAAT	706	6	+	light responsive element
GhVAMP71i	Box 4	ATTAAT	1646	6	-	light responsive element
GhVAMP71i	Box 4	ATTAAT	1687	6	-	light responsive element
GhVAMP71i	Box 4	ATTAAT	1721	6	-	light responsive element
GhVAMP71i	TGA-element	AACGAC	1826	6	-	auxin-responsive element
GhVAMP71i	ARE	AAACCA	50	6	-	anaerobic inducted regulatory element
GhVAMP71i	ARE	AAACCA	444	6	-	anaerobic inducted regulatory element
GhVAMP71i	ARE	AAACCA	1188	6	+	anaerobic inducted regulatory element
GhVAMP71i	ARE	AAACCA	1748	6	-	anaerobic inducted regulatory element
GhVAMP71i	ARE	AAACCA	1792	6	+	anaerobic inducted regulatory element
GhVAMP71i	ABRE	ACGTG	282	5	-	abscisic acid responsive element
GhVAMP71i	MBS	CAACTG	1045	6	+	drought response element
GhVAMP71g	G-box	TACGTG	282	6	-	light responsive element
GhVAMP71g	GT1-motif	GGTTAA	365	6	-	light responsive element
GhVAMP71g	GATA-motif	AAGATAAGATT	100	10	+	light responsive element
GhVAMP71g	AE-box	AGAAACTT	22	8	+	light responsive element
GhVAMP71g	TGA-element	AACGAC	1826	6	-	auxin-responsive element
GhVAMP71g	Box 4	ATTAAT	32	6	+	light responsive element
GhVAMP71g	Box 4	ATTAAT	239	6	+	light responsive element
GhVAMP71g	Box 4	ATTAAT	706	6	+	light responsive element
GhVAMP71g	Box 4	ATTAAT	1646	6	-	light responsive element
GhVAMP71g	Box 4	ATTAAT	1687	6	-	light responsive element
GhVAMP71g	Box 4	ATTAAT	1721	6	-	light responsive element
GhVAMP71g	MBS	CAACTG	1045	6	+	drought response element
GhVAMP71g	ARE	AAACCA	50	6	-	anaerobic inducted regulatory element
GhVAMP71g	ARE	AAACCA	444	6	-	anaerobic inducted regulatory element
GhVAMP71g	ARE	AAACCA	1188	6	+	anaerobic inducted regulatory element
GhVAMP71g	ARE	AAACCA	1748	6	-	anaerobic inducted regulatory element
GhVAMP71g	ARE	AAACCA	1792	6	+	anaerobic inducted regulatory element
GhVAMP71g	ABRE	ACGTG	282	5	-	abscisic acid responsive element
GhVAMP71n	MRE	AACCTAA	1729	7	+	light responsive element
GhVAMP71n	Box 4	ATTAAT	303	6	+	light responsive element
GhVAMP71n	Box 4	ATTAAT	307	6	+	light responsive element
GhVAMP71n	Box 4	ATTAAT	1058	6	-	light responsive element
GhVAMP71n	Box 4	ATTAAT	1547	6	-	light responsive element
GhVAMP71n	Box 4	ATTAAT	1577	6	-	light responsive element
GhVAMP71n	Box 4	ATTAAT	1753	6	-	light responsive element
GhVAMP71n	G-Box	CACGTT	1366	6	-	light responsive element
GhVAMP71n	GT1-motif	GGTTAA	369	6	-	light responsive element
GhVAMP71n	GT1-motif	GGTTAA	969	6	+	light responsive element
GhVAMP71n	ABRE	ACGTG	1367	5	+	abscisic acid responsive element
GhVAMP71n	ARE	AAACCA	1534	6	+	anaerobic inducted regulatory element
GhVAMP72l	Box 4	ATTAAT	564	6	+	light responsive element
GhVAMP72l	Box 4	ATTAAT	601	6	+	light responsive element
GhVAMP72l	Box 4	ATTAAT	856	6	+	light responsive element
GhVAMP72l	Box 4	ATTAAT	1082	6	-	light responsive element
GhVAMP72l	Box 4	ATTAAT	1380	6	-	light responsive element
GhVAMP72l	Box 4	ATTAAT	1476	6	-	light responsive element
GhVAMP72l	Box 4	ATTAAT	1498	6	-	light responsive element
GhVAMP72l	Box 4	ATTAAT	1502	6	-	light responsive element
GhVAMP72l	Box II	TGGTAATAA	1074	9	-	light responsive element
GhVAMP72l	TGA-element	AACGAC	91	6	+	auxin-responsive element
GhVAMP72l	I-box	GATAAGGGT	68	9	+	light responsive element
GhVAMP72l	I-box	TAGATAACC	1781	9	+	light responsive element
GhVAMP72l	ABRE	ACGTG	823	5	-	abscisic acid responsive element
GhVAMP72l	ABRE	ACGTG	962	5	+	abscisic acid responsive element
GhVAMP72l	ARE	AAACCA	942	6	+	anaerobic inducted regulatory element
GhVAMP72l	ARE	AAACCA	997	6	+	anaerobic inducted regulatory element
GhVAMP72l	ARE	AAACCA	1511	6	+	anaerobic inducted regulatory element
GhVAMP72l	ARE	AAACCA	1688	6	+	anaerobic inducted regulatory element
GhVAMP72l	GT1-motif	GGTTAA	105	6	-	light responsive element
GhVAMP72l	GT1-motif	GGTTAA	1313	6	-	light responsive element
GhVAMP72l	GT1-motif	GTGTGTGAA	1580	9	-	light responsive element
GhVAMP72l	GT1-motif	GGTTAA	1983	6	+	light responsive element
GhVAMP72l	G-Box	CACGTT	823	6	+	light responsive element
GhVAMP72l	Sp1	GGGCGG	1767	6	-	light responsive element
GhVAMP72l	CGTCA-motif	CGTCA	332	5	-	MeJA responsive element
GhVAMP72l	MRE	AACCTAA	1140	7	-	light responsive element
GhVAMP72l	G-box	TACGTG	961	6	+	light responsive element
GhVAMP72l	ACE	CTAACGTATT	1460	9	+	light responsive element
GhVAMP72l	AE-box	AGAAACAA	1966	8	-	light responsive element
GhVAMP72l	GATA-motif	GATAGGG	1978	7	+	light responsive element
GhVAMP72l	CAT-box	GCCACT	582	6	+	meristem expressed regulatory element
GhVAMP72l	TGACG-motif	TGACG	332	5	+	MeJA responsive element
GhVAMP71d	GC-motif	CCCCCG	1943	6	+	anoxic specific inducibility element
GhVAMP71d	LTR	CCGAAA	1775	6	-	low-temperature responsive element
GhVAMP71d	Box 4	ATTAAT	221	6	+	light responsive element
GhVAMP71d	Box 4	ATTAAT	1040	6	-	light responsive element
GhVAMP71d	Box 4	ATTAAT	1044	6	-	light responsive element
GhVAMP71d	Box 4	ATTAAT	1097	6	-	light responsive element
GhVAMP71d	Box 4	ATTAAT	1493	6	-	light responsive element
GhVAMP71d	Box 4	ATTAAT	1828	6	-	light responsive element
GhVAMP71d	AT1-motif	AATTATTTTTTATT	1827	13	+	light responsive element
GhVAMP71d	ACE	CTAACGTATT	638	9	-	light responsive element
GhVAMP71d	TGACG-motif	TGACG	245	5	+	MeJA responsive element
GhVAMP71d	TGACG-motif	TGACG	274	5	+	MeJA responsive element
GhVAMP71d	chs-CMA1a	TTACTTAA	1195	8	-	light responsive element
GhVAMP71d	GT1-motif	GGTTAA	52	6	-	light responsive element
GhVAMP71d	GT1-motif	GGTTAAT	1730	7	-	light responsive element
GhVAMP71d	GT1-motif	GGTTAA	1731	6	-	light responsive element
GhVAMP71d	CGTCA-motif	CGTCA	245	5	-	MeJA responsive element
GhVAMP71d	CGTCA-motif	CGTCA	274	5	-	MeJA responsive element
GhVAMP72j	ABRE	GACACGTGGC	1691	9	-	abscisic acid responsive element
GhVAMP72j	ABRE	CACGTG	1693	6	-	abscisic acid responsive element
GhVAMP72j	ABRE	ACGTG	1694	5	+	abscisic acid responsive element
GhVAMP72j	ARE	AAACCA	18	6	+	anaerobic inducted regulatory element
GhVAMP72j	ARE	AAACCA	1316	6	+	anaerobic inducted regulatory element
GhVAMP72j	Box 4	ATTAAT	32	6	+	light responsive element
GhVAMP72j	Box 4	ATTAAT	379	6	+	light responsive element
GhVAMP72j	Box 4	ATTAAT	407	6	+	light responsive element
GhVAMP72j	Box 4	ATTAAT	677	6	+	light responsive element
GhVAMP72j	Box 4	ATTAAT	863	6	+	light responsive element
GhVAMP72j	Box 4	ATTAAT	1073	6	-	light responsive element
GhVAMP72j	Box 4	ATTAAT	1144	6	-	light responsive element
GhVAMP72j	Box 4	ATTAAT	1209	6	-	light responsive element
GhVAMP72j	Box 4	ATTAAT	1258	6	-	light responsive element
GhVAMP72j	Box 4	ATTAAT	1271	6	-	light responsive element
GhVAMP72j	Box 4	ATTAAT	1324	6	-	light responsive element
GhVAMP72j	Box 4	ATTAAT	1461	6	-	light responsive element
GhVAMP72j	Box 4	ATTAAT	1489	6	-	light responsive element
GhVAMP72j	LTR	CCGAAA	1440	6	+	low-temperature responsive element
GhVAMP72j	TCCC-motif	TCTCCCT	1925	7	+	light responsive element
GhVAMP72j	ACE	CTAACGTATT	1307	9	-	light responsive element
GhVAMP72j	TATC-box	TATCCCA	1571	7	+	gibberellin-responsive element
GhVAMP72j	GATA-motif	AAGATAAGATT	1450	10	+	light responsive element
GhVAMP72j	GATA-motif	AAGGATAAGG	1890	9	-	light responsive element
GhVAMP72j	TCA-element	CCATCTTTTT	666	9	+	salicylic acid responsiveness
GhVAMP72j	GT1-motif	GGTTAA	540	6	+	light responsive element
GhVAMP72j	G-Box	CACGTG	1693	6	-	light responsive element
GhVAMP72j	MRE	AACCTAA	570	7	-	light responsive element
GhVAMP72j	3-AF1 binding site	TAAGAGAGGAA	440	10	-	light responsive element
GhVAMP72j	3-AF1 binding site	TAAGAGAGGAA	1215	10	+	light responsive element
GhVAMP72j	G-box	ACACGTGGC	1691	9	-	light responsive element
GhVAMP72j	G-box	CACGTG	1693	6	-	light responsive element
GhVAMP72j	LAMP-element	CTTTATCA	1136	8	-	light responsive element
GhVAMP72s	GC-motif	CCCCCG	917	6	-	anoxic specific inducibility element
GhVAMP72s	Box 4	ATTAAT	458	6	+	light responsive element
GhVAMP72s	Box 4	ATTAAT	659	6	+	light responsive element
GhVAMP72s	Box 4	ATTAAT	1317	6	-	light responsive element
GhVAMP72s	Box 4	ATTAAT	1379	6	-	light responsive element
GhVAMP72s	Box 4	ATTAAT	1414	6	-	light responsive element
GhVAMP72s	Box 4	ATTAAT	1690	6	-	light responsive element
GhVAMP72s	TGA-element	AACGAC	853	6	-	auxin-responsive element
GhVAMP72s	TCCC-motif	TCTCCCT	1785	7	+	light responsive element
GhVAMP72s	ARE	AAACCA	1602	6	+	anaerobic inducted regulatory element
GhVAMP72s	Gap-box	CAAATGAA(A/G)A	269	9	+	light responsive element
GhVAMP72s	MBS	CAACTG	706	6	+	drought response element
GhVAMP72s	Sp1	GGGCGG	887	6	+	light responsive element
GhVAMP72s	TCT-motif	TCTTAC	1337	6	+	light responsive element
GhVAMP72s	AE-box	AGAAACAA	1757	8	+	light responsive element
GhVAMP72s	TCA-element	CCATCTTTTT	1048	9	-	salicylic acid responsiveness
GhVAMP72s	GATA-motif	AAGGATAAGG	694	9	-	light responsive element
GhVAMP71b	GATA-motif	AAGATAAGATT	1204	10	-	light responsive element
GhVAMP71b	GATA-motif	AAGATAAGATT	1217	10	+	light responsive element
GhVAMP71b	CAT-box	GCCACT	821	6	-	meristem expressed regulatory element
GhVAMP71b	TCT-motif	TCTTAC	1211	6	+	light responsive element
GhVAMP71b	G-box	CACGTC	27	6	-	light responsive element
GhVAMP71b	ATCT-motif	AATCTAATCC	1204	9	+	light responsive element
GhVAMP71b	I-box	cCATATCCAAT	1191	10	+	light responsive element
GhVAMP71b	ARE	AAACCA	1830	6	+	anaerobic inducted regulatory element
GhVAMP71b	ARE	AAACCA	1853	6	-	anaerobic inducted regulatory element
GhVAMP71b	ABRE	ACGTG	28	5	+	abscisic acid responsive element
GhVAMP71b	GARE-motif	TCTGTTG	771	7	-	gibberellin-responsive element
GhVAMP71b	Box 4	ATTAAT	447	6	+	light responsive element
GhVAMP71b	Box 4	ATTAAT	467	6	+	light responsive element
GhVAMP71b	TGA-element	AACGAC	1658	6	+	auxin-responsive element
GhVAMP71b	TGA-element	AACGAC	1860	6	+	auxin-responsive element
GhVAMP71b	TCCC-motif	TCTCCCT	1088	7	-	light responsive element
GhVAMP71b	TCCC-motif	TCTCCCT	1442	7	+	light responsive element
GhVAMP71b	CAG-motif	GAAAGGCAGAC	131	10	-	light responsive element
GhVAMP71b	P-box	CCTTTTG	1865	7	-	gibberellin-responsive element
GhVAMP72p	GT1-motif	GGTTAA	62	6	-	light responsive element
GhVAMP72p	GT1-motif	GGTTAA	555	6	-	light responsive element
GhVAMP72p	GT1-motif	GGTTAAT	1756	7	-	light responsive element
GhVAMP72p	GT1-motif	GGTTAA	1757	6	-	light responsive element
GhVAMP72p	CGTCA-motif	CGTCA	79	5	+	MeJA responsive element
GhVAMP72p	G-Box	CACGTG	1533	6	-	light responsive element
GhVAMP72p	G-box	ACACGTGT	1532	8	-	light responsive element
GhVAMP72p	G-box	CACGTG	1533	6	-	light responsive element
GhVAMP72p	G-box	TACGTG	1849	6	+	light responsive element
GhVAMP72p	CAT-box	GCCACT	439	6	+	meristem expressed regulatory element
GhVAMP72p	L-box	ATCCCACCTAC	341	10	-	light responsive element
GhVAMP72p	TGACG-motif	TGACG	79	5	-	MeJA responsive element
GhVAMP72p	Box 4	ATTAAT	631	6	+	light responsive element
GhVAMP72p	Box 4	ATTAAT	1455	6	-	light responsive element
GhVAMP72p	TGA-element	AACGAC	204	6	+	auxin-responsive element
GhVAMP72c	AE-box	AGAAACAA	1838	8	-	light responsive element
GhVAMP72c	ARE	AAACCA	1888	6	+	anaerobic inducted regulatory element
GhSEC22d	Box 4	ATTAAT	1640	6	-	light responsive element
GhSEC22d	TGA-element	AACGAC	1361	6	-	auxin-responsive element
GhSEC22d	P-box	TTCCAACAAACCCC	1557	13	-	gibberellin-responsive element
GhSEC22d	ARE	AAACCA	597	6	-	anaerobic inducted regulatory element
GhSEC22d	ARE	AAACCA	962	6	+	anaerobic inducted regulatory element
GhSEC22d	MBS	CAACTG	1544	6	+	drought response element
GhSEC22d	MBS	CAACTG	1783	6	+	drought response element
GhSEC22d	TCT-motif	TCTTAC	481	6	-	light responsive element
GhSEC22d	CGTCA-motif	CGTCA	850	5	+	MeJA responsive element
GhSEC22d	G-box	CACGAC	1236	6	+	light responsive element
GhSEC22d	ATCT-motif	AATCTAATCC	1633	9	-	light responsive element
GhSEC22d	ACE	CTAACGTATT	671	9	+	light responsive element
GhSEC22d	TGACG-motif	TGACG	850	5	-	MeJA responsive element
GhSEC22d	TCA-element	CCATCTTTTT	1496	9	-	salicylic acid responsiveness
GhSEC22d	chs-CMA1a	TTACTTAA	777	8	-	light responsive element
GhSEC22d	chs-CMA1a	TTACTTAA	1926	8	+	light responsive element
GhVAMP72n	G-box	CACGTC	642	6	+	light responsive element
GhVAMP72n	G-box	TAACACGTAG	1579	9	-	light responsive element
GhVAMP72n	TCT-motif	TCTTAC	1756	6	-	light responsive element
GhVAMP72n	CGTCA-motif	CGTCA	318	5	+	MeJA responsive element
GhVAMP72n	CGTCA-motif	CGTCA	632	5	+	MeJA responsive element
GhVAMP72n	CGTCA-motif	CGTCA	644	5	+	MeJA responsive element
GhVAMP72n	TCA-element	CCATCTTTTT	780	9	+	salicylic acid responsiveness
GhVAMP72n	TGACG-motif	TGACG	318	5	-	MeJA responsive element
GhVAMP72n	TGACG-motif	TGACG	632	5	-	MeJA responsive element
GhVAMP72n	TGACG-motif	TGACG	644	5	-	MeJA responsive element
GhVAMP72n	TGA-element	AACGAC	1205	6	-	auxin-responsive element
GhVAMP72n	TGA-element	AACGAC	1679	6	+	auxin-responsive element
GhVAMP72n	Box 4	ATTAAT	795	6	+	light responsive element
GhVAMP72n	Box 4	ATTAAT	819	6	+	light responsive element
GhVAMP72n	GARE-motif	TCTGTTG	1342	7	-	gibberellin-responsive element
GhVAMP72n	MBS	CAACTG	1938	6	+	drought response element
GhVAMP72n	ABRE	ACGTG	642	5	-	abscisic acid responsive element
GhVAMP72n	ARE	AAACCA	166	6	-	anaerobic inducted regulatory element
GhVAMP72n	ARE	AAACCA	333	6	+	anaerobic inducted regulatory element
GhVAMP72n	ARE	AAACCA	354	6	-	anaerobic inducted regulatory element
GhVAMP72n	ARE	AAACCA	955	6	-	anaerobic inducted regulatory element
GhVAMP72n	ARE	AAACCA	1595	6	-	anaerobic inducted regulatory element
GhVAMP72n	ARE	AAACCA	1625	6	-	anaerobic inducted regulatory element
GhVAMP72n	ARE	AAACCA	1723	6	-	anaerobic inducted regulatory element
GhVAMP72n	ARE	AAACCA	1919	6	-	anaerobic inducted regulatory element
GhVAMP72h	GC-motif	CCCCCG	462	6	+	anoxic specific inducibility element
GhVAMP72h	CGTCA-motif	CGTCA	235	5	-	MeJA responsive element
GhVAMP72h	CGTCA-motif	CGTCA	1479	5	-	MeJA responsive element
GhVAMP72h	G-Box	CACGTT	1600	6	+	light responsive element
GhVAMP72h	CAT-box	GCCACT	257	6	+	meristem expressed regulatory element
GhVAMP72h	ATC-motif	TGCTATCCG	416	9	+	light responsive element
GhVAMP72h	P-box	CCTTTTG	143	7	+	gibberellin-responsive element
GhVAMP72h	Box 4	ATTAAT	1257	6	-	light responsive element
GhVAMP72h	Box 4	ATTAAT	1335	6	-	light responsive element
GhVAMP72h	Box 4	ATTAAT	1530	6	-	light responsive element
GhVAMP72h	GCN4_motif	TGAGTCA	1984	7	+	endosperm expressed regulatory element
GhVAMP72h	GARE-motif	TCTGTTG	780	7	+	gibberellin-responsive element
GhVAMP72h	MBS	CAACTG	231	6	-	drought response element
GhVAMP72h	MBS	CAACTG	828	6	+	drought response element
GhVAMP72h	ABRE	ACGTG	1600	5	-	abscisic acid responsive element
GhVAMP72h	ARE	AAACCA	1390	6	-	anaerobic inducted regulatory element
GhVAMP72h	GT1-motif	GGTTAA	407	6	-	light responsive element
GhVAMP72h	GT1-motif	GGTTAA	963	6	-	light responsive element
GhVAMP72h	TCT-motif	TCTTAC	1236	6	-	light responsive element
GhVAMP72h	TCT-motif	TCTTAC	1718	6	-	light responsive element
GhVAMP72h	TCA-element	CCATCTTTTT	279	9	-	salicylic acid responsiveness
GhVAMP72h	TGACG-motif	TGACG	235	5	+	MeJA responsive element
GhVAMP72h	TGACG-motif	TGACG	1479	5	+	MeJA responsive element
GhVAMP72h	LTR	CCGAAA	470	6	+	low-temperature responsive element
GhVAMP72h	I-box	atGATAAGGTC	753	10	-	light responsive element
GhVAMP71l	TCCC-motif	TCTCCCT	1981	7	-	light responsive element
GhVAMP71l	P-box	CCTTTTG	891	7	-	gibberellin-responsive element
GhVAMP71l	TGA-element	AACGAC	1548	6	-	auxin-responsive element
GhVAMP71l	GGA-motif	GGAGACGCTTTGT	368	12	+	light responsive element
GhVAMP71l	Box 4	ATTAAT	118	6	+	light responsive element
GhVAMP71l	Box 4	ATTAAT	1712	6	-	light responsive element
GhVAMP71l	GCN4_motif	TGAGTCA	1440	7	-	endosperm expressed regulatory element
GhVAMP71l	MBS	CAACTG	653	6	+	drought response element
GhVAMP71l	MBS	CAACTG	1436	6	-	drought response element
GhVAMP71l	ABRE	ACGTG	168	5	+	abscisic acid responsive element
GhVAMP71l	ABRE	ACGTG	245	5	+	abscisic acid responsive element
GhVAMP71l	ABRE	ACGTG	1258	5	+	abscisic acid responsive element
GhVAMP71l	ARE	AAACCA	129	6	-	anaerobic inducted regulatory element
GhVAMP71l	ARE	AAACCA	1261	6	-	anaerobic inducted regulatory element
GhVAMP71l	ARE	AAACCA	1772	6	+	anaerobic inducted regulatory element
GhVAMP71l	G-box	TACGTG	167	6	+	light responsive element
GhVAMP71l	G-box	CCACGTAA	1256	8	-	light responsive element
GhVAMP71l	G-box	TACGTG	1257	6	+	light responsive element
GhVAMP71l	ATCT-motif	AATCTAATCC	408	9	+	light responsive element
GhVAMP71l	ATCT-motif	AATCTAATCC	1308	9	-	light responsive element
GhVAMP71l	GT1-motif	GGTTAA	45	6	-	light responsive element
GhVAMP71l	GT1-motif	GGTTAA	536	6	+	light responsive element
GhVAMP71l	GT1-motif	GGTTAA	950	6	-	light responsive element
GhVAMP71l	GT1-motif	GGTTAA	1838	6	-	light responsive element
GhVAMP71l	Sp1	GGGCGG	1458	6	+	light responsive element
GhVAMP71l	G-Box	CACGTT	244	6	-	light responsive element
GhVAMP71l	CGTCA-motif	CGTCA	276	5	-	MeJA responsive element
GhVAMP71l	GATA-motif	GATAGGA	1930	7	+	light responsive element
GhVAMP71l	TATC-box	TATCCCA	1818	7	-	gibberellin-responsive element
GhVAMP71l	TGACG-motif	TGACG	276	5	+	MeJA responsive element
GhVAMP72v	G-Box	CACGTG	575	6	+	light responsive element
GhVAMP72v	GT1-motif	GGTTAAT	1756	7	-	light responsive element
GhVAMP72v	GT1-motif	GGTTAA	1757	6	-	light responsive element
GhVAMP72v	GT1-motif	GGTTAA	1904	6	-	light responsive element
GhVAMP72v	G-box	CACGTG	575	6	+	light responsive element
GhVAMP72v	G-box	CACGAC	1513	6	+	light responsive element
GhVAMP72v	TATC-box	TATCCCA	579	7	-	gibberellin-responsive element
GhVAMP72v	Box 4	ATTAAT	73	6	+	light responsive element
GhVAMP72v	Box 4	ATTAAT	135	6	+	light responsive element
GhVAMP72v	Box 4	ATTAAT	287	6	+	light responsive element
GhVAMP72v	Box 4	ATTAAT	635	6	+	light responsive element
GhVAMP72v	Box 4	ATTAAT	801	6	+	light responsive element
GhVAMP72v	Gap-box	CAAATGAA(A/G)A	1016	9	+	light responsive element
GhVAMP72v	ARE	AAACCA	975	6	-	anaerobic inducted regulatory element
GhVAMP72v	ARE	AAACCA	1033	6	-	anaerobic inducted regulatory element
GhVAMP72v	ABRE	GCAACGTGTC	206	9	+	abscisic acid responsive element
GhVAMP72v	ABRE	CACGTG	575	6	+	abscisic acid responsive element
GhVAMP72v	ABRE	ACGTG	576	5	+	abscisic acid responsive element
GhTMSLa	GC-motif	CCCCCG	1705	6	+	anoxic specific inducibility element
GhTMSLa	CGTCA-motif	CGTCA	75	5	-	MeJA responsive element
GhTMSLa	Sp1	GGGCGG	797	6	+	light responsive element
GhTMSLa	G-Box	CACGTG	760	6	+	light responsive element
GhTMSLa	G-Box	CACGTG	1670	6	-	light responsive element
GhTMSLa	GT1-motif	GGTTAAT	537	7	+	light responsive element
GhTMSLa	GT1-motif	GGTTAA	1544	6	-	light responsive element
GhTMSLa	TCT-motif	TCTTAC	341	6	-	light responsive element
GhTMSLa	LAMP-element	CTTTATCA	863	8	+	light responsive element
GhTMSLa	G-box	CACGTC	388	6	+	light responsive element
GhTMSLa	G-box	ACACGTGT	759	8	+	light responsive element
GhTMSLa	G-box	CACGTG	760	6	+	light responsive element
GhTMSLa	G-box	CACGTG	1670	6	-	light responsive element
GhTMSLa	G-box	GCCACGTGGA	1762	9	-	light responsive element
GhTMSLa	AE-box	AGAAACAA	1790	8	+	light responsive element
GhTMSLa	TCA-element	CCATCTTTTT	300	9	+	salicylic acid responsiveness
GhTMSLa	TGACG-motif	TGACG	75	5	+	MeJA responsive element
GhTMSLa	CAT-box	GCCACT	853	6	+	meristem expressed regulatory element
GhTMSLa	Box 4	ATTAAT	331	6	+	light responsive element
GhTMSLa	Box 4	ATTAAT	1471	6	-	light responsive element
GhTMSLa	Box 4	ATTAAT	1713	6	-	light responsive element
GhTMSLa	LTR	CCGAAA	499	6	-	low-temperature responsive element
GhTMSLa	TCCC-motif	TCTCCCT	119	7	+	light responsive element
GhTMSLa	ABRE	ACGTG	388	5	-	abscisic acid responsive element
GhTMSLa	ABRE	CACGTG	760	6	+	abscisic acid responsive element
GhTMSLa	ABRE	ACGTG	761	5	+	abscisic acid responsive element
GhTMSLa	ABRE	CACGTG	1670	6	-	abscisic acid responsive element
GhTMSLa	ABRE	ACGTG	1671	5	+	abscisic acid responsive element
GhTMSLa	ARE	AAACCA	438	6	-	anaerobic inducted regulatory element
GhTMSLa	ARE	AAACCA	724	6	+	anaerobic inducted regulatory element
GhTMSLa	ARE	AAACCA	1621	6	-	anaerobic inducted regulatory element
GhTMSLa	MBS	CAACTG	261	6	-	drought response element
GhTMSLa	MBS	CAACTG	434	6	-	drought response element
GhTMSa	ARE	AAACCA	262	6	-	anaerobic inducted regulatory element
GhTMSa	ARE	AAACCA	374	6	+	anaerobic inducted regulatory element
GhTMSa	ARE	AAACCA	804	6	+	anaerobic inducted regulatory element
GhTMSa	ARE	AAACCA	852	6	-	anaerobic inducted regulatory element
GhTMSa	ABRE	TACGGTC	1617	7	+	abscisic acid responsive element
GhTMSa	TGA-element	AACGAC	1169	6	+	auxin-responsive element
GhTMSa	P-box	CCTTTTG	769	7	+	gibberellin-responsive element
GhTMSa	LTR	CCGAAA	1656	6	+	low-temperature responsive element
GhTMSa	Box 4	ATTAAT	781	6	+	light responsive element
GhTMSa	GATA-motif	GATAGGA	115	7	+	light responsive element
GhTMSa	TGACG-motif	TGACG	14	5	+	MeJA responsive element
GhTMSa	TGACG-motif	TGACG	758	5	-	MeJA responsive element
GhTMSa	TCA-element	CCATCTTTTT	1756	9	-	salicylic acid responsiveness
GhTMSa	MRE	AACCTAA	242	7	-	light responsive element
GhTMSa	3-AF1 binding site	TAAGAGAGGAA	1892	10	-	light responsive element
GhTMSa	ATCT-motif	AATCTAATCC	1247	9	-	light responsive element
GhTMSa	GT1-motif	GGTTAA	837	6	+	light responsive element
GhTMSa	GT1-motif	GGTTAA	1605	6	-	light responsive element
GhTMSa	CGTCA-motif	CGTCA	14	5	-	MeJA responsive element
GhTMSa	CGTCA-motif	CGTCA	758	5	+	MeJA responsive element
GhTMSc	GC-motif	CCCCCG	1933	6	+	anoxic specific inducibility element
GhTMSc	LTR	CCGAAA	1936	6	+	low-temperature responsive element
GhTMSc	Box 4	ATTAAT	27	6	+	light responsive element
GhTMSc	Box 4	ATTAAT	884	6	+	light responsive element
GhTMSc	ARE	AAACCA	1922	6	+	anaerobic inducted regulatory element
GhTMSc	ARE	AAACCA	1991	6	-	anaerobic inducted regulatory element
GhTMSc	ABRE	ACGTG	458	5	+	abscisic acid responsive element
GhTMSc	GT1-motif	GGTTAA	725	6	-	light responsive element
GhTMSc	GT1-motif	GGTTAAT	1873	7	+	light responsive element
GhTMSc	circadian	CAAAGATATC	109	9	+	circadian control regulatory element
GhTMSc	G-box	TACGTG	457	6	+	light responsive element
GhTMSc	G-box	CACGAC	1578	6	+	light responsive element
GhTMSc	chs-CMA1a	TTACTTAA	792	8	-	light responsive element
GhTMSc	TCA-element	CCATCTTTTT	1461	9	-	salicylic acid responsiveness
GhVAMP71e	AE-box	AGAAACAA	1106	8	+	light responsive element
GhVAMP71e	AAAC-motif	CAATCAAAACCT	1534	11	+	light responsive element
GhVAMP71e	AAAC-motif	CAATCAAAACCT	1731	11	-	light responsive element
GhVAMP71e	TGACG-motif	TGACG	1062	5	-	MeJA responsive element
GhVAMP71e	TGACG-motif	TGACG	1728	5	+	MeJA responsive element
GhVAMP71e	TGACG-motif	TGACG	1839	5	-	MeJA responsive element
GhVAMP71e	chs-CMA1a	TTACTTAA	1161	8	-	light responsive element
GhVAMP71e	TATC-box	TATCCCA	128	7	-	gibberellin-responsive element
GhVAMP71e	ATC-motif	AGTAATCT	780	8	+	light responsive element
GhVAMP71e	CGTCA-motif	CGTCA	1062	5	+	MeJA responsive element
GhVAMP71e	CGTCA-motif	CGTCA	1728	5	-	MeJA responsive element
GhVAMP71e	CGTCA-motif	CGTCA	1839	5	+	MeJA responsive element
GhVAMP71e	G-Box	CACGTG	1022	6	-	light responsive element
GhVAMP71e	G-Box	CACGTT	1065	6	+	light responsive element
GhVAMP71e	G-Box	CACGTT	1824	6	+	light responsive element
GhVAMP71e	GT1-motif	GGTTAA	118	6	+	light responsive element
GhVAMP71e	GT1-motif	GGTTAA	507	6	-	light responsive element
GhVAMP71e	GT1-motif	GGTTAA	679	6	-	light responsive element
GhVAMP71e	GT1-motif	GGTTAA	986	6	+	light responsive element
GhVAMP71e	GT1-motif	GGTTAA	1833	6	-	light responsive element
GhVAMP71e	G-box	CACGTG	1022	6	-	light responsive element
GhVAMP71e	ABRE	CACGTG	1022	6	-	abscisic acid responsive element
GhVAMP71e	ABRE	ACGTG	1023	5	+	abscisic acid responsive element
GhVAMP71e	ABRE	ACGTG	1065	5	-	abscisic acid responsive element
GhVAMP71e	ABRE	ACGTG	1824	5	-	abscisic acid responsive element
GhVAMP71e	MBS	CAACTG	472	6	+	drought response element
GhVAMP71e	Box 4	ATTAAT	78	6	+	light responsive element
GhVAMP71e	Box 4	ATTAAT	168	6	+	light responsive element
GhVAMP71e	Box 4	ATTAAT	266	6	+	light responsive element
GhVAMP71e	Box 4	ATTAAT	376	6	+	light responsive element
GhVAMP71e	Box 4	ATTAAT	665	6	+	light responsive element
GhVAMP71e	Box 4	ATTAAT	919	6	+	light responsive element
GhVAMP71e	Box 4	ATTAAT	1644	6	-	light responsive element
GhYKT6a	TCA-element	CCATCTTTTT	1618	9	-	salicylic acid responsiveness
GhYKT6a	circadian	CAAAGATATC	231	9	+	circadian control regulatory element
GhYKT6a	circadian	CAAAGATATC	663	9	+	circadian control regulatory element
GhYKT6a	circadian	CAAAGATATC	667	9	-	circadian control regulatory element
GhYKT6a	GA-motif	ATAGATAA	482	8	+	light responsive element
GhYKT6a	GT1-motif	GGTTAA	1094	6	-	light responsive element
GhYKT6a	ARE	AAACCA	643	6	-	anaerobic inducted regulatory element
GhYKT6a	ARE	AAACCA	1149	6	+	anaerobic inducted regulatory element
GhYKT6a	TCCC-motif	TCTCCCT	1855	7	+	light responsive element
GhYKT6a	TCCC-motif	TCTCCCT	1985	7	-	light responsive element
GhYKT6a	Box 4	ATTAAT	383	6	+	light responsive element
GhYKT6a	Box 4	ATTAAT	528	6	+	light responsive element
GhYKT6a	Box 4	ATTAAT	1048	6	-	light responsive element
GhYKT6a	Box 4	ATTAAT	1056	6	-	light responsive element
GhYKT6a	Box 4	ATTAAT	1950	6	-	light responsive element
GhYKT6a	GCN4_motif	TGAGTCA	1607	7	-	endosperm expressed regulatory element
GhVAMP71k	G-Box	CACGTT	1621	6	-	light responsive element
GhVAMP71k	CGTCA-motif	CGTCA	78	5	+	MeJA responsive element
GhVAMP71k	TCT-motif	TCTTAC	1691	6	+	light responsive element
GhVAMP71k	GT1-motif	GGTTAA	576	6	+	light responsive element
GhVAMP71k	GT1-motif	GGTTAA	705	6	+	light responsive element
GhVAMP71k	GT1-motif	GGTTAA	1040	6	-	light responsive element
GhVAMP71k	MRE	AACCTAA	291	7	-	light responsive element
GhVAMP71k	G-box	CACGTC	1114	6	+	light responsive element
GhVAMP71k	TGACG-motif	TGACG	78	5	-	MeJA responsive element
GhVAMP71k	GATA-motif	GATAGGA	129	7	-	light responsive element
GhVAMP71k	GATA-motif	AAGATAAGATT	812	10	-	light responsive element
GhVAMP71k	Box 4	ATTAAT	448	6	+	light responsive element
GhVAMP71k	Box 4	ATTAAT	473	6	+	light responsive element
GhVAMP71k	Box 4	ATTAAT	719	6	+	light responsive element
GhVAMP71k	Box 4	ATTAAT	745	6	+	light responsive element
GhVAMP71k	Box 4	ATTAAT	1790	6	-	light responsive element
GhVAMP71k	LTR	CCGAAA	512	6	+	low-temperature responsive element
GhVAMP71k	GTGGC-motif	CATCGTGTGGC	65	10	-	light responsive element
GhVAMP71k	ABRE	ACGTG	1114	5	-	abscisic acid responsive element
GhVAMP71k	ABRE	ACGTG	1622	5	+	abscisic acid responsive element
GhVAMP71k	MBS	CAACTG	843	6	+	drought response element
GhSEC22b	TGA-element	AACGAC	798	6	+	auxin-responsive element
GhSEC22b	P-box	CCTTTTG	1589	7	+	gibberellin-responsive element
GhSEC22b	Box 4	ATTAAT	295	6	+	light responsive element
GhSEC22b	Box 4	ATTAAT	490	6	+	light responsive element
GhSEC22b	Box 4	ATTAAT	1581	6	-	light responsive element
GhSEC22b	MBS	CAACTG	1484	6	+	drought response element
GhSEC22b	G-box	CACGAC	1272	6	-	light responsive element
GhSEC22b	MRE	AACCTAA	417	7	-	light responsive element
GhSEC22b	ATCT-motif	AATCTAATCC	1135	9	+	light responsive element
GhSEC22b	GA-motif	ATAGATAA	1165	8	-	light responsive element
GhSEC22b	GT1-motif	GGTTAAT	449	7	+	light responsive element
GhSEC22b	GT1-motif	GGTTAAT	1707	7	+	light responsive element
GhSEC22b	circadian	CAAAGATATC	439	10	+	circadian control regulatory element
GhSEC22b	HD-Zip 1	CAAT(A/T)ATTG	9	8.5	+	palisade mesophyll cells differentiation element
GhSEC22b	CAT-box	GCCACT	1369	6	+	meristem expressed regulatory element
GhSEC22b	GATA-motif	AAGGATAAGG	1045	9	-	light responsive element
GhSEC22b	TCA-element	CCATCTTTTT	919	9	-	salicylic acid responsiveness
GhSEC22b	AT1-motif	AATTATTTTTTATT	850	13	+	light responsive element
GhSEC22b	AE-box	AGAAACAA	741	8	-	light responsive element
GhVAM72f	P-box	CCTTTTG	1276	7	+	gibberellin-responsive element
GhVAM72f	P-box	CCTTTTG	1304	7	-	gibberellin-responsive element
GhVAM72f	Box 4	ATTAAT	381	6	+	light responsive element
GhVAM72f	Box 4	ATTAAT	1333	6	-	light responsive element
GhVAM72f	GARE-motif	TCTGTTG	891	7	+	gibberellin-responsive element
GhVAM72f	MBS	CAACTG	697	6	-	drought response element
GhVAM72f	ABRE	ACGTG	195	5	+	abscisic acid responsive element
GhVAM72f	ABRE	ACGTG	1529	5	-	abscisic acid responsive element
GhVAM72f	G-box	TAACACGTAG	128	9	+	light responsive element
GhVAM72f	AuxRR-core	GGTCCAT	563	7	+	auxin-responsive element
GhVAM72f	circadian	CAAAGATATC	268	9	+	circadian control regulatory element
GhVAM72f	GA-motif	ATAGATAA	1100	8	+	light responsive element
GhVAM72f	GT1-motif	GGTTAAT	36	7	-	light responsive element
GhVAM72f	GT1-motif	GGTTAA	37	6	-	light responsive element
GhVAM72f	TCT-motif	TCTTAC	1141	6	-	light responsive element
GhVAM72f	CGTCA-motif	CGTCA	188	5	-	MeJA responsive element
GhVAM72f	CGTCA-motif	CGTCA	506	5	-	MeJA responsive element
GhVAM72f	G-Box	CACGTT	194	6	-	light responsive element
GhVAM72f	G-Box	CACGTT	1529	6	+	light responsive element
GhVAM72f	HD-Zip 1	CAAT(A/T)ATTG	430	8	+	palisade mesophyll cells differentiation element
GhVAM72f	GATA-motif	GATAGGA	556	7	+	light responsive element
GhVAM72f	ATC-motif	TGCTATCCA	88	9	+	light responsive element
GhVAM72f	TCA-element	TCAGAAGAGG	53	9	-	salicylic acid responsiveness
GhVAM72f	TGACG-motif	TGACG	188	5	+	MeJA responsive element
GhVAM72f	TGACG-motif	TGACG	506	5	+	MeJA responsive element
GhVAM72f	AE-box	AGAAACAA	1213	8	-	light responsive element
GhVAMP72b	AE-box	AGAAACAA	1891	8	-	light responsive element
GhVAMP72b	GATA-motif	AAGATAAGATT	1444	10	-	light responsive element
GhVAMP72b	TATC-box	TATCCCA	602	7	+	gibberellin-responsive element
GhVAMP72b	TGACG-motif	TGACG	1329	5	-	MeJA responsive element
GhVAMP72b	TCA-element	CCATCTTTTT	143	9	-	salicylic acid responsiveness
GhVAMP72b	TCA-element	CCATCTTTTT	667	9	-	salicylic acid responsiveness
GhVAMP72b	chs-CMA1a	TTACTTAA	782	8	-	light responsive element
GhVAMP72b	TCT-motif	TCTTAC	1679	6	-	light responsive element
GhVAMP72b	GT1-motif	GGTTAA	371	6	+	light responsive element
GhVAMP72b	GT1-motif	GGTTAA	1232	6	-	light responsive element
GhVAMP72b	GA-motif	ATAGATAA	619	8	+	light responsive element
GhVAMP72b	CGTCA-motif	CGTCA	1329	5	+	MeJA responsive element
GhVAMP72b	ATCT-motif	AATCTAATCC	224	9	-	light responsive element
GhVAMP72b	MBS	CAACTG	1835	6	-	drought response element
GhVAMP72b	LTR	CCGAAA	953	6	+	low-temperature responsive element
GhVAMP72b	LTR	CCGAAA	1771	6	-	low-temperature responsive element
GhVAMP72b	Box 4	ATTAAT	419	6	+	light responsive element
GhVAMP72b	Box 4	ATTAAT	503	6	+	light responsive element
GhVAMP72b	chs-CMA2a	TCACTTGA	1859	8	+	light responsive element
GhVAMP71j	AE-box	AGAAACTT	20	8	+	light responsive element
GhVAMP71j	GT1-motif	GGTTAA	365	6	-	light responsive element
GhVAMP71j	HD-Zip 1	CAAT(A/T)ATTG	428	8.5	+	palisade mesophyll cells differentiation element
GhVAMP71j	G-Box	CACGTG	317	6	+	light responsive element
GhVAMP71j	G-box	CACGTG	317	6	+	light responsive element
GhVAMP71j	ABRE	CACGTG	317	6	+	abscisic acid responsive element
GhVAMP71j	ABRE	ACGTG	318	5	+	abscisic acid responsive element
GhVAMP71j	ARE	AAACCA	48	6	-	anaerobic inducted regulatory element
GhVAMP71j	ARE	AAACCA	444	6	-	anaerobic inducted regulatory element
GhVAMP71j	ARE	AAACCA	1181	6	+	anaerobic inducted regulatory element
GhVAMP71j	ARE	AAACCA	1192	6	+	anaerobic inducted regulatory element
GhVAMP71j	ARE	AAACCA	1747	6	-	anaerobic inducted regulatory element
GhVAMP71j	ARE	AAACCA	1791	6	+	anaerobic inducted regulatory element
GhVAMP71j	Box 4	ATTAAT	217	6	+	light responsive element
GhVAMP71j	Box 4	ATTAAT	705	6	+	light responsive element
GhVAMP71j	Box 4	ATTAAT	1565	6	-	light responsive element
GhVAMP71j	Box 4	ATTAAT	1646	6	-	light responsive element
GhVAMP71j	Box 4	ATTAAT	1686	6	-	light responsive element
GhVAMP71j	Box 4	ATTAAT	1720	6	-	light responsive element
GhVAMP71j	TGA-element	AACGAC	1825	6	-	auxin-responsive element
GhYKT6c	P-box	CCTTTTG	31	7	+	gibberellin-responsive element
GhYKT6c	Box 4	ATTAAT	1070	6	-	light responsive element
GhYKT6c	Box 4	ATTAAT	1389	6	-	light responsive element
GhYKT6c	Box 4	ATTAAT	1487	6	-	light responsive element
GhYKT6c	Box 4	ATTAAT	1674	6	-	light responsive element
GhYKT6c	Box 4	ATTAAT	1700	6	-	light responsive element
GhYKT6c	MBS	CAACTG	351	6	-	drought response element
GhYKT6c	ARE	AAACCA	126	6	+	anaerobic inducted regulatory element
GhYKT6c	ARE	AAACCA	247	6	-	anaerobic inducted regulatory element
GhYKT6c	ARE	AAACCA	363	6	-	anaerobic inducted regulatory element
GhYKT6c	ARE	AAACCA	736	6	+	anaerobic inducted regulatory element
GhYKT6c	ARE	AAACCA	766	6	-	anaerobic inducted regulatory element
GhYKT6c	ARE	AAACCA	1303	6	+	anaerobic inducted regulatory element
GhYKT6c	ATCT-motif	AATCTAATCC	1255	9	-	light responsive element
GhYKT6c	TCT-motif	TCTTAC	1291	6	+	light responsive element
GhYKT6c	TCT-motif	TCTTAC	1874	6	+	light responsive element
GhYKT6c	GA-motif	ATAGATAA	1742	8	+	light responsive element
GhYKT6c	GT1-motif	GGTTAAT	454	7	-	light responsive element
GhYKT6c	GT1-motif	GGTTAA	455	6	-	light responsive element
GhYKT6c	GATA-motif	GATAGGA	642	7	-	light responsive element
GhYKT6c	ACE	CTAACGTATT	933	9	-	light responsive element
GhYKT6c	AT1-motif	AATTATTTTTTATT	782	13	-	light responsive element
GhVAMP71m	GATA-motif	AAGGATAAGG	1889	9	+	light responsive element
GhVAMP71m	CAT-box	GCCACT	588	6	+	meristem expressed regulatory element
GhVAMP71m	ARE	AAACCA	32	6	+	anaerobic inducted regulatory element
GhVAMP71m	ARE	AAACCA	549	6	-	anaerobic inducted regulatory element
GhVAMP71m	ARE	AAACCA	1491	6	+	anaerobic inducted regulatory element
GhVAMP71m	ABRE	ACGTG	1324	5	+	abscisic acid responsive element
GhVAMP71m	MRE	AACCTAA	1602	7	+	light responsive element
GhVAMP71m	GT1-motif	GGTTAAT	38	7	-	light responsive element
GhVAMP71m	GT1-motif	GGTTAA	39	6	-	light responsive element
GhVAMP71m	GT1-motif	GGTTAA	283	6	-	light responsive element
GhVAMP71m	G-Box	CACGTT	1323	6	-	light responsive element
GhVAMP71m	LTR	CCGAAA	287	6	+	low-temperature responsive element
GhVAMP71m	LTR	CCGAAA	619	6	+	low-temperature responsive element
GhVAMP71m	Box 4	ATTAAT	271	6	+	light responsive element
GhVAMP71m	Box 4	ATTAAT	1015	6	-	light responsive element
GhVAMP71m	Box 4	ATTAAT	1535	6	-	light responsive element
GhVAMP72k	G-Box	CACGTT	1055	6	-	light responsive element
GhVAMP72k	Sp1	GGGCGG	1793	6	-	light responsive element
GhVAMP72k	CGTCA-motif	CGTCA	357	5	-	MeJA responsive element
GhVAMP72k	CGTCA-motif	CGTCA	666	5	-	MeJA responsive element
GhVAMP72k	GT1-motif	GGTTAA	1983	6	+	light responsive element
GhVAMP72k	G-box	CACGTC	667	6	-	light responsive element
GhVAMP72k	G-box	TACGTG	830	6	+	light responsive element
GhVAMP72k	G-box	TACGTG	984	6	+	light responsive element
GhVAMP72k	G-box	TACGTG	1263	6	-	light responsive element
GhVAMP72k	AE-box	AGAAACTT	375	8	+	light responsive element
GhVAMP72k	AE-box	AGAAACAA	1966	8	-	light responsive element
GhVAMP72k	TGACG-motif	TGACG	357	5	+	MeJA responsive element
GhVAMP72k	TGACG-motif	TGACG	666	5	+	MeJA responsive element
GhVAMP72k	GATA-motif	AAGGATAAGG	782	9	-	light responsive element
GhVAMP72k	GATA-motif	GATAGGG	1978	7	+	light responsive element
GhVAMP72k	Box 4	ATTAAT	877	6	+	light responsive element
GhVAMP72k	Box 4	ATTAAT	1534	6	-	light responsive element
GhVAMP72k	Box 4	ATTAAT	1538	6	-	light responsive element
GhVAMP72k	TGA-element	AACGAC	124	6	+	auxin-responsive element
GhVAMP72k	ARE	AAACCA	175	6	-	anaerobic inducted regulatory element
GhVAMP72k	ARE	AAACCA	965	6	+	anaerobic inducted regulatory element
GhVAMP72k	ARE	AAACCA	1547	6	+	anaerobic inducted regulatory element
GhVAMP72k	ARE	AAACCA	1715	6	+	anaerobic inducted regulatory element
GhVAMP72k	ABRE	ACGTG	668	5	+	abscisic acid responsive element
GhVAMP72k	ABRE	ACGTG	831	5	+	abscisic acid responsive element
GhVAMP72k	ABRE	ACGTG	985	5	+	abscisic acid responsive element
GhVAMP72k	ABRE	ACGTG	1056	5	+	abscisic acid responsive element
GhVAMP72k	ABRE	ACGTG	1263	5	-	abscisic acid responsive element
GhVAMP72k	I-box	GATAAGGGT	100	9	+	light responsive element
GhVAMP72k	I-box	atGATAAGGTC	780	10	-	light responsive element
GhVAMP71c	GC-motif	CCCCCG	1944	6	+	anoxic specific inducibility element
GhVAMP71c	AE-box	AGAAACTT	1887	8	-	light responsive element
GhVAMP71c	ACE	CTAACGTATT	631	9	-	light responsive element
GhVAMP71c	AT1-motif	AATTATTTTTTATT	335	13	-	light responsive element
GhVAMP71c	AT1-motif	AATTATTTTTTATT	1827	13	+	light responsive element
GhVAMP71c	TGACG-motif	TGACG	1271	5	-	MeJA responsive element
GhVAMP71c	TCA-element	CCATCTTTTT	1981	9	-	salicylic acid responsiveness
GhVAMP71c	GATA-motif	AAGATAAGATT	939	10	-	light responsive element
GhVAMP71c	Sp1	GGGCGG	1941	6	-	light responsive element
GhVAMP71c	CGTCA-motif	CGTCA	1271	5	+	MeJA responsive element
GhVAMP71c	GT1-motif	GGTTAA	53	6	-	light responsive element
GhVAMP71c	GT1-motif	GGTTAAT	1720	7	-	light responsive element
GhVAMP71c	GT1-motif	GGTTAA	1721	6	-	light responsive element
GhVAMP71c	G-box	CACGTC	1269	6	+	light responsive element
GhVAMP71c	ARE	AAACCA	178	6	+	anaerobic inducted regulatory element
GhVAMP71c	ABRE	ACGTG	1269	5	-	abscisic acid responsive element
GhVAMP71c	LTR	CCGAAA	1766	6	-	low-temperature responsive element
GhVAMP71c	Box 4	ATTAAT	222	6	+	light responsive element
GhVAMP71c	Box 4	ATTAAT	1074	6	-	light responsive element
GhVAMP71c	Box 4	ATTAAT	1095	6	-	light responsive element
GhVAMP71c	Box 4	ATTAAT	1487	6	-	light responsive element
GhVAMP71c	Box 4	ATTAAT	1630	6	-	light responsive element
GhVAMP71c	Box 4	ATTAAT	1810	6	-	light responsive element
GhVAMP71c	Box 4	ATTAAT	1828	6	-	light responsive element
GhVAMP71c	P-box	CCTTTTG	450	7	-	gibberellin-responsive element
GhVAMP72i	ABRE	ACGTG	424	5	-	abscisic acid responsive element
GhVAMP72i	ABRE	GCAACGTGTC	1704	9	+	abscisic acid responsive element
GhVAMP72i	ABRE	CACGTG	1706	6	-	abscisic acid responsive element
GhVAMP72i	ABRE	ACGTG	1707	5	+	abscisic acid responsive element
GhVAMP72i	ARE	AAACCA	199	6	+	anaerobic inducted regulatory element
GhVAMP72i	ARE	AAACCA	414	6	+	anaerobic inducted regulatory element
GhVAMP72i	ARE	AAACCA	526	6	-	anaerobic inducted regulatory element
GhVAMP72i	Box 4	ATTAAT	87	6	+	light responsive element
GhVAMP72i	Box 4	ATTAAT	975	6	+	light responsive element
GhVAMP72i	Box 4	ATTAAT	1151	6	-	light responsive element
GhVAMP72i	Box 4	ATTAAT	1333	6	-	light responsive element
GhVAMP72i	Box 4	ATTAAT	1397	6	-	light responsive element
GhVAMP72i	Box 4	ATTAAT	1401	6	-	light responsive element
GhVAMP72i	Box 4	ATTAAT	1523	6	-	light responsive element
GhVAMP72i	Box 4	ATTAAT	1548	6	-	light responsive element
GhVAMP72i	LTR	CCGAAA	196	6	+	low-temperature responsive element
GhVAMP72i	TCCC-motif	TCTCCCT	1923	7	+	light responsive element
GhVAMP72i	TGA-element	AACGAC	483	6	+	auxin-responsive element
GhVAMP72i	ACE	CTAACGTATT	1380	9	-	light responsive element
GhVAMP72i	AE-box	AGAAACAA	439	8	+	light responsive element
GhVAMP72i	GATA-motif	GATAGGA	1766	7	+	light responsive element
GhVAMP72i	TATC-box	TATCCCA	1604	7	+	gibberellin-responsive element
GhVAMP72i	TCA-element	CCATCTTTTT	778	9	+	salicylic acid responsiveness
GhVAMP72i	TGACG-motif	TGACG	1757	5	-	MeJA responsive element
GhVAMP72i	GT1-motif	GGTTAA	1410	6	-	light responsive element
GhVAMP72i	G-Box	CACGTG	1706	6	-	light responsive element
GhVAMP72i	CGTCA-motif	CGTCA	1757	5	+	MeJA responsive element
GhVAMP72i	3-AF1 binding site	TAAGAGAGGAA	1289	10	+	light responsive element
GhVAMP72i	G-box	CACGTC	424	6	+	light responsive element
GhVAMP72i	G-box	tgACACGTGGCA	1703	11	-	light responsive element
GhVAMP72i	G-box	ACACGTGGC	1704	9	-	light responsive element
GhVAMP72i	G-box	CACGTG	1706	6	-	light responsive element
GhVAMP72i	LAMP-element	CTTTATCA	1204	8	-	light responsive element
GhYKT6d	LTR	CCGAAA	124	6	+	low-temperature responsive element
GhYKT6d	LTR	CCGAAA	160	6	-	low-temperature responsive element
GhYKT6d	LTR	CCGAAA	175	6	-	low-temperature responsive element
GhYKT6d	LTR	CCGAAA	379	6	-	low-temperature responsive element
GhYKT6d	LTR	CCGAAA	427	6	+	low-temperature responsive element
GhYKT6d	LTR	CCGAAA	1794	6	-	low-temperature responsive element
GhYKT6d	Box 4	ATTAAT	978	6	+	light responsive element
GhYKT6d	Box 4	ATTAAT	1022	6	-	light responsive element
GhYKT6d	Box 4	ATTAAT	1082	6	-	light responsive element
GhYKT6d	Box 4	ATTAAT	1125	6	-	light responsive element
GhYKT6d	Box 4	ATTAAT	1203	6	-	light responsive element
GhYKT6d	Box 4	ATTAAT	1361	6	-	light responsive element
GhYKT6d	Box 4	ATTAAT	1556	6	-	light responsive element
GhYKT6d	ARE	AAACCA	882	6	-	anaerobic inducted regulatory element
GhYKT6d	ARE	AAACCA	1864	6	+	anaerobic inducted regulatory element
GhYKT6d	ABRE	ACGTG	825	5	-	abscisic acid responsive element
GhYKT6d	ABRE	GCAACGTGTC	1776	9	+	abscisic acid responsive element
GhYKT6d	G-box	TACGTG	825	6	-	light responsive element
GhYKT6d	Sp1	GGGCGG	65	6	+	light responsive element
GhYKT6d	CGTCA-motif	CGTCA	564	5	-	MeJA responsive element
GhYKT6d	CGTCA-motif	CGTCA	711	5	-	MeJA responsive element
GhYKT6d	TCT-motif	TCTTAC	1842	6	+	light responsive element
GhYKT6d	GT1-motif	GGTTAA	1100	6	-	light responsive element
GhYKT6d	TGACG-motif	TGACG	564	5	+	MeJA responsive element
GhYKT6d	TGACG-motif	TGACG	711	5	+	MeJA responsive element
GhYKT6d	chs-CMA1a	TTACTTAA	1320	8	-	light responsive element
GhYKT6d	GATA-motif	AAGGATAAGG	13	9	-	light responsive element
GhYKT6e	MBS	CAACTG	226	6	+	drought response element
GhYKT6e	ARE	AAACCA	1864	6	+	anaerobic inducted regulatory element
GhYKT6e	ABRE	GCAACGTGTC	1776	9	+	abscisic acid responsive element
GhYKT6e	I-box	cCATATCCAAT	1584	10	+	light responsive element
GhYKT6e	TCCC-motif	TCTCCCT	404	7	-	light responsive element
GhYKT6e	TCCC-motif	TCTCCCT	472	7	-	light responsive element
GhYKT6e	Box 4	ATTAAT	517	6	+	light responsive element
GhYKT6e	Box 4	ATTAAT	588	6	+	light responsive element
GhYKT6e	Box 4	ATTAAT	840	6	+	light responsive element
GhYKT6e	Box 4	ATTAAT	963	6	+	light responsive element
GhYKT6e	Box 4	ATTAAT	1008	6	-	light responsive element
GhYKT6e	Box 4	ATTAAT	1044	6	-	light responsive element
GhYKT6e	Box 4	ATTAAT	1112	6	-	light responsive element
GhYKT6e	Box 4	ATTAAT	1560	6	-	light responsive element
GhYKT6e	TGACG-motif	TGACG	205	5	+	MeJA responsive element
GhYKT6e	TGACG-motif	TGACG	276	5	-	MeJA responsive element
GhYKT6e	TCA-element	CCATCTTTTT	687	9	+	salicylic acid responsiveness
GhYKT6e	ATC-motif	AGTAATCT	132	8	+	light responsive element
GhYKT6e	AE-box	AGAAACAA	382	8	+	light responsive element
GhYKT6e	ATCT-motif	AATCTAATCC	1587	9	+	light responsive element
GhYKT6e	MRE	AACCTAA	117	7	+	light responsive element
GhYKT6e	CGTCA-motif	CGTCA	205	5	-	MeJA responsive element
GhYKT6e	CGTCA-motif	CGTCA	276	5	+	MeJA responsive element
GhYKT6e	TCT-motif	TCTTAC	1842	6	+	light responsive element
GhYKT6e	GT1-motif	GGTTAA	1359	6	+	light responsive element
GhVAMP72r	GC-motif	CCCCCG	903	6	-	anoxic specific inducibility element
GhVAMP72r	TCCC-motif	TCTCCCT	1785	7	+	light responsive element
GhVAMP72r	Box 4	ATTAAT	446	6	+	light responsive element
GhVAMP72r	Box 4	ATTAAT	648	6	+	light responsive element
GhVAMP72r	Box 4	ATTAAT	1314	6	-	light responsive element
GhVAMP72r	Box 4	ATTAAT	1375	6	-	light responsive element
GhVAMP72r	Box 4	ATTAAT	1410	6	-	light responsive element
GhVAMP72r	Box 4	ATTAAT	1690	6	-	light responsive element
GhVAMP72r	MBS	CAACTG	695	6	+	drought response element
GhVAMP72r	Gap-box	CAAATGAA(A/G)A	257	9	+	light responsive element
GhVAMP72r	ARE	AAACCA	273	6	+	anaerobic inducted regulatory element
GhVAMP72r	ARE	AAACCA	1602	6	+	anaerobic inducted regulatory element
GhVAMP72r	G-box	TAACACGTAG	240	9	+	light responsive element
GhVAMP72r	TCT-motif	TCTTAC	1334	6	+	light responsive element
GhVAMP72r	Sp1	GGGCGG	873	6	+	light responsive element
GhVAMP72r	GATA-motif	AAGGATAAGG	683	9	-	light responsive element
GhVAMP72r	TCA-element	CCATCTTTTT	1047	9	-	salicylic acid responsiveness
GhVAMP72r	TCA-element	CCATCTTTTT	1936	9	+	salicylic acid responsiveness
GhVAMP72r	AT1-motif	AATTATTTTTTATT	1425	13	+	light responsive element
GhVAMP72r	AT1-motif	AATTATTTTTTATT	1522	13	+	light responsive element
GhVAMP71a	Box 4	ATTAAT	476	6	+	light responsive element
GhVAMP71a	Box 4	ATTAAT	496	6	+	light responsive element
GhVAMP71a	CAG-motif	GAAAGGCAGAC	162	11	-	light responsive element
GhVAMP71a	P-box	CCTTTTG	1865	7	-	gibberellin-responsive element
GhVAMP71a	TCCC-motif	TCTCCCT	1439	7	+	light responsive element
GhVAMP71a	TGA-element	AACGAC	1656	6	+	auxin-responsive element
GhVAMP71a	ABRE	ACGTG	59	5	+	abscisic acid responsive element
GhVAMP71a	ARE	AAACCA	1830	6	+	anaerobic inducted regulatory element
GhVAMP71a	ARE	AAACCA	1853	6	-	anaerobic inducted regulatory element
GhVAMP71a	I-box	GTATAAGGCC	889	9	-	light responsive element
GhVAMP71a	GARE-motif	TCTGTTG	807	7	-	gibberellin-responsive element
GhVAMP71a	TCT-motif	TCTTAC	1220	6	+	light responsive element
GhVAMP71a	G-box	CACGTC	58	6	-	light responsive element
GhVAMP71a	G-box	CACGAC	1417	6	+	light responsive element
GhVAMP71a	AuxRR-core	GGTCCAT	578	7	-	auxin-responsive element
GhVAMP72q	Box 4	ATTAAT	663	6	+	light responsive element
GhVAMP72q	Box 4	ATTAAT	1060	6	-	light responsive element
GhVAMP72q	TGA-element	AACGAC	237	6	+	auxin-responsive element
GhVAMP72q	GTGGC-motif	CAGCGTGTGGC	472	10	-	light responsive element
GhVAMP72q	ARE	AAACCA	538	6	-	anaerobic inducted regulatory element
GhVAMP72q	ARE	AAACCA	698	6	+	anaerobic inducted regulatory element
GhVAMP72q	ARE	AAACCA	765	6	-	anaerobic inducted regulatory element
GhVAMP72q	ARE	AAACCA	778	6	-	anaerobic inducted regulatory element
GhVAMP72q	ARE	AAACCA	1129	6	+	anaerobic inducted regulatory element
GhVAMP72q	ARE	AAACCA	1430	6	-	anaerobic inducted regulatory element
GhVAMP72q	ABRE	CACGTG	1512	6	-	abscisic acid responsive element
GhVAMP72q	ABRE	ACGTG	1513	5	+	abscisic acid responsive element
GhVAMP72q	ABRE	ACGTG	1846	5	+	abscisic acid responsive element
GhVAMP72d	ARE	AAACCA	1133	6	+	anaerobic inducted regulatory element
GhVAMP72d	ARE	AAACCA	1721	6	+	anaerobic inducted regulatory element
GhVAMP72d	ARE	AAACCA	1887	6	+	anaerobic inducted regulatory element
GhVAMP72d	ABRE	CGTACGTGCA	558	9	-	abscisic acid responsive element
GhVAMP72d	ABRE	ACGTG	560	5	-	abscisic acid responsive element
GhVAMP72d	Box 4	ATTAAT	315	6	+	light responsive element
GhVAMP72d	Box 4	ATTAAT	1166	6	-	light responsive element
GhVAMP72d	Box 4	ATTAAT	1317	6	-	light responsive element
GhVAMP72d	Box 4	ATTAAT	1489	6	-	light responsive element
GhVAMP72d	GATA-motif	AAGATAAGATT	1982	10	+	light responsive element
GhVAMP72d	AE-box	AGAAACAA	1837	8	-	light responsive element
GhVAMP72d	G-box	CACGAC	548	6	+	light responsive element
GhVAMP72d	G-box	TACGTG	560	6	-	light responsive element
GhVAMP72d	GT1-motif	GGTTAA	2	6	-	light responsive element
GhVAMP72d	circadian	CAAAGATATC	880	9	+	circadian control regulatory element
GhSEC22c	ARE	AAACCA	965	6	+	anaerobic inducted regulatory element
GhSEC22c	MBS	CAACTG	191	6	-	drought response element
GhSEC22c	Box 4	ATTAAT	44	6	+	light responsive element
GhSEC22c	Box 4	ATTAAT	736	6	+	light responsive element
GhSEC22c	Box 4	ATTAAT	1641	6	-	light responsive element
GhSEC22c	P-box	TTCCAACAAACCCC	1557	13	-	gibberellin-responsive element
GhSEC22c	TGA-element	AACGAC	1359	6	-	auxin-responsive element
GhSEC22c	ACE	CTAACGTATT	641	9	+	light responsive element
GhSEC22c	chs-CMA1a	TTACTTAA	776	8	-	light responsive element
GhSEC22c	TGACG-motif	TGACG	853	5	-	MeJA responsive element
GhSEC22c	ATC-motif	AGTAATCT	151	8	-	light responsive element
GhSEC22c	CGTCA-motif	CGTCA	853	5	+	MeJA responsive element
GhSEC22c	ATCT-motif	AATCTAATCC	1634	9	-	light responsive element
GhSEC22c	G-box	CACGAC	1234	6	+	light responsive element
GhVAMP72m	GC-motif	CCCCCG	302	6	+	anoxic specific inducibility element
GhVAMP72m	ABRE	ACGTG	331	5	-	abscisic acid responsive element
GhVAMP72m	ARE	AAACCA	1025	6	+	anaerobic inducted regulatory element
GhVAMP72m	TGA-element	AACGAC	1866	6	-	auxin-responsive element
GhVAMP72m	chs-CMA2a	TCACTTGA	71	8	+	light responsive element
GhVAMP72m	Box 4	ATTAAT	758	6	+	light responsive element
GhVAMP72m	Box 4	ATTAAT	923	6	+	light responsive element
GhVAMP72m	Box 4	ATTAAT	1107	6	-	light responsive element
GhVAMP72m	Box 4	ATTAAT	1489	6	-	light responsive element
GhVAMP72m	chs-CMA1a	TTACTTAA	1203	8	+	light responsive element
GhVAMP72m	TGACG-motif	TGACG	306	5	-	MeJA responsive element
GhVAMP72m	GATA-motif	GATAGGA	1757	7	-	light responsive element
GhVAMP72m	TATC-box	TATCCCA	1760	7	+	gibberellin-responsive element
GhVAMP72m	G-box	CACGTC	331	6	+	light responsive element
GhVAMP72m	CGTCA-motif	CGTCA	306	5	+	MeJA responsive element
GhVAMP72m	GT1-motif	GGTTAA	640	6	-	light responsive element
GhVAMP72g	GC-motif	CCCCCG	490	6	+	anoxic specific inducibility element
GhVAMP72g	LTR	CCGAAA	498	6	+	low-temperature responsive element
GhVAMP72g	LTR	CCGAAA	515	6	-	low-temperature responsive element
GhVAMP72g	Box 4	ATTAAT	1335	6	-	light responsive element
GhVAMP72g	Box 4	ATTAAT	1530	6	-	light responsive element
GhVAMP72g	P-box	CCTTTTG	170	7	+	gibberellin-responsive element
GhVAMP72g	ABRE	ACGTG	1600	5	-	abscisic acid responsive element
GhVAMP72g	ABRE	GCCGCGTGGC	1791	9	+	abscisic acid responsive element
GhVAMP72g	I-box	atGATAAGGTC	781	10	-	light responsive element
GhVAMP72g	MBS	CAACTG	258	6	-	drought response element
GhVAMP72g	MBS	CAACTG	856	6	+	drought response element
GhVAMP72g	GARE-motif	TCTGTTG	808	7	+	gibberellin-responsive element
GhVAMP72g	G-Box	CACGTT	1600	6	+	light responsive element
GhVAMP72g	CGTCA-motif	CGTCA	1479	5	-	MeJA responsive element
GhVAMP72g	TCT-motif	TCTTAC	1169	6	-	light responsive element
GhVAMP72g	TCT-motif	TCTTAC	1260	6	-	light responsive element
GhVAMP72g	GT1-motif	GGTTAA	434	6	-	light responsive element
GhVAMP72g	GT1-motif	GGTTAA	991	6	-	light responsive element
GhVAMP72g	AE-box	AGAAACAA	1861	8	+	light responsive element
GhVAMP72g	TGACG-motif	TGACG	1479	5	+	MeJA responsive element
GhVAMP72g	TCA-element	CCATCTTTTT	306	9	-	salicylic acid responsiveness
GhVAMP72g	ATC-motif	TGCTATCCG	443	9	+	light responsive element
GhVAMP72g	CAT-box	GCCACT	284	6	+	meristem expressed regulatory element
GhVAMP72g	CAT-box	GCCACT	735	6	-	meristem expressed regulatory element
GhVAMP72o	CGTCA-motif	CGTCA	977	5	+	MeJA responsive element
GhVAMP72o	CGTCA-motif	CGTCA	1287	5	+	MeJA responsive element
GhVAMP72o	CGTCA-motif	CGTCA	1299	5	+	MeJA responsive element
GhVAMP72o	GT1-motif	GGTTAA	740	6	+	light responsive element
GhVAMP72o	GT1-motif	GGTTAA	742	6	-	light responsive element
GhVAMP72o	G-box	CACGAC	386	6	+	light responsive element
GhVAMP72o	G-box	CACGTC	1297	6	+	light responsive element
GhVAMP72o	TGACG-motif	TGACG	977	5	-	MeJA responsive element
GhVAMP72o	TGACG-motif	TGACG	1287	5	-	MeJA responsive element
GhVAMP72o	TGACG-motif	TGACG	1299	5	-	MeJA responsive element
GhVAMP72o	GATA-motif	GATAGGG	360	7	-	light responsive element
GhVAMP72o	LTR	CCGAAA	506	6	-	low-temperature responsive element
GhVAMP72o	LTR	CCGAAA	532	6	+	low-temperature responsive element
GhVAMP72o	LTR	CCGAAA	541	6	+	low-temperature responsive element
GhVAMP72o	Box 4	ATTAAT	1453	6	-	light responsive element
GhVAMP72o	TGA-element	AACGAC	1866	6	-	auxin-responsive element
GhVAMP72o	ARE	AAACCA	194	6	+	anaerobic inducted regulatory element
GhVAMP72o	ARE	AAACCA	544	6	+	anaerobic inducted regulatory element
GhVAMP72o	ARE	AAACCA	818	6	-	anaerobic inducted regulatory element
GhVAMP72o	ARE	AAACCA	992	6	+	anaerobic inducted regulatory element
GhVAMP72o	ARE	AAACCA	1013	6	-	anaerobic inducted regulatory element
GhVAMP72o	ARE	AAACCA	1615	6	-	anaerobic inducted regulatory element
GhVAMP72o	ABRE	ACGTG	1297	5	-	abscisic acid responsive element
GhVAMP72o	MBS	CAACTG	295	6	-	drought response element
GhVAMP72o	GC-motif	CCCCCG	66	6	-	anoxic specific inducibility element
